# Supplementary material for: Defining the spatial distribution of extracellular adenosine revealed a myeloid-dependent immunosuppressive microenvironment in pancreatic ductal adenocarcinoma
Source: J Immunother Cancer. 2023 Aug 8;11(8):e006457. doi: 10.1136/jitc-2022-006457 (PMC10414095; doi:10.1136/jitc-2022-006457)
Supplement: Supplementary data [file jitc-2022-006457supp003.xlsx]

## Sheet: Table 1 Antibodies for IMC
Target	Metal Tag	Clone	Company	Product code
ATPase	141Pr	EP1845Y	Abcam	ab167390
CC3	142Nd	D3E9	Fluidigm	3142004A
Vimentin	143Nd	D21H3	Fluidigm	3143027D
CollagenI	144 Nd	Polyclonal	Sigma-Aldrich	AB758
CD68	145Nd	FA-11	Bio-Rad	MCA1957GA
CD31	146Nd	390	Thermo Fisher	14-0311-85
NKP46	147Sm	Polyclonal	R&D Systems	AF2225
PanCK	148Nd	C11	Fluidigm	3148020D
CD19	149Sm	6D5	Fluidigm	3149002B
CD103	150Nd	AF1990	R&D Systems	AF1990
Ly-6G	151Eu	1A8	Fluidigm	3151010B
pAKT	152Sm	D9E	Fluidigm	3152005A
CD11c	153Sm	D1V9Y	Cell Signaling	#97585
CD11b	154Sm	M1/70	Fluidigm	3154006B
F480	155Gd	CI:A3-1	Bio-Rad	MCA497GA
CD163	156Gd	TNKUPJ	Thermo Fisher	14-1631-82
ecadherin	158Gd	24 E 10	Fluidigm	3158029D
B220	159Tb	RA3-6B2	Fluidigm	3159015B
PD-L1	160Gd	MIH6	Abcam	ab80276
Glut1	161Dy	EPR3915	Abcam	ab196357
Ki67	162Dy	B56	Fluidigm	3162012B
aSMA	163Dy	Polyclonal	Abcam	ab5694
Lyve-1	164Dy	Polyclonal	Abcam	ab14917
FOXP3	165Ho	FJK-16s	Fluidigm	3165024A
epcam	166Er	G8.8	Fluidigm	3166014B
Tenascin C	167Er	Polycolonal	Sigma-Aldrich	AB19011
CD8	168Er	53-6.7	Fluidigm	3168003B
CD206	169Tm	CD68C2	Fluidigm	3169021B
Arg1	170Er	Polyclonal	R&D Systems	AF5868
PgP	171Yb	EPR10364-57	Abcam	ab216656
CD4	172Yb	RM4-5	Fluidigm	3172003B
yH2AX	173Yb	JBW301	Sigma-Aldrich	05-636
MHCII	174Yb	M5/114.15.2	Fluidigm	3174003B
CD45	175Lu	30-F11	Fluidigm	3175010B
GZB	176Yb	Polyclonal	R&D Systems	AF1865
Collagen IV	209Bi	Polyclonal	Thermo Fisher	14-9871-82

## Sheet: Table 2_log2fold <-0.58or>0.58
geneid	gene	baseMean	log2FoldChange	lfcSE	stat	pvalue	padj
ENSMUSG00000062345	Serpinb2	739.765	-4.14341	0.966882	-4.28533	1.82466e-05	0.0010343
ENSMUSG00000030790	Adm	4343.4	-3.99913	0.389951	-10.2555	1.11838e-24	1.01874e-20
ENSMUSG00000022878	Adipoq	98.6955	-3.78241	1.27701	-2.96192	0.00305723	0.0324951
ENSMUSG00000025784	Clec3b	108.441	-3.51479	0.878302	-4.0018	6.28621e-05	0.0024419
ENSMUSG00000021194	Chga	78.6687	-3.35163	1.04888	-3.19542	0.00139625	0.0193731
ENSMUSG00000020826	Nos2	886.096	-3.1079	0.437008	-7.11176	1.1457e-12	1.39149e-09
ENSMUSG00000056569	Mpz	195.272	-3.0808	0.898864	-3.42744	0.000609291	0.0111757
ENSMUSG00000076609	Igkc	80.324	-3.00906	0.701076	-4.29207	1.77019e-05	0.00101733
ENSMUSG00000061100	Retnla	33.1693	-3.00131	0.933319	-3.21574	0.00130109	0.0185659
ENSMUSG00000076617	Ighm	211.231	-2.87205	0.520186	-5.52121	3.36672e-08	8.76214e-06
ENSMUSG00000054136	Adm2	64.2793	-2.73668	0.554143	-4.93857	7.8696e-07	9.30963e-05
ENSMUSG00000004791	Pgf	3930.4	-2.68714	0.346451	-7.75621	8.7506e-15	2.27741e-11
ENSMUSG00000051726	Kcnf1	34.954	-2.61293	0.719393	-3.63213	0.000281089	0.00654843
ENSMUSG00000030406	Gipr	78.1729	-2.56366	0.63582	-4.03206	5.52902e-05	0.00222521
ENSMUSG00000044071	Tafa2	33.3999	-2.56333	0.831359	-3.0833	0.00204716	0.0251485
ENSMUSG00000024011	Pi16	664.314	-2.51675	0.679112	-3.70594	0.000210606	0.00548117
ENSMUSG00000095079	Igha	31.0324	-2.44654	0.856431	-2.85667	0.00428107	0.0403897
ENSMUSG00000031495	Cd209d	46.0409	-2.41509	0.833587	-2.89723	0.0037648	0.0372881
ENSMUSG00000043613	Mmp3	21476.7	-2.40632	0.651518	-3.6934	0.000221275	0.00565209
ENSMUSG00000022103	Gfra2	56.573	-2.40348	0.580145	-4.14289	3.42964e-05	0.0016299
ENSMUSG00000043421	Hilpda	6669.59	-2.38938	0.2321	-10.2946	7.45091e-25	1.01874e-20
ENSMUSG00000050914	Ankrd37	859.106	-2.30564	0.344506	-6.69258	2.19268e-11	1.59785e-08
ENSMUSG00000021091	Serpina3n	1603.89	-2.26756	0.578	-3.92311	8.74118e-05	0.0030275
ENSMUSG00000003153	Slc2a3	569.059	-2.20304	0.319666	-6.8917	5.51287e-12	4.36667e-09
ENSMUSG00000079652	Fam71f2	75.1202	-2.17498	0.418199	-5.20083	1.98403e-07	3.50922e-05
ENSMUSG00000067575	Rpl35a-ps3	59.2475	-2.16917	0.582505	-3.72387	0.000196195	0.00522554
ENSMUSG00000097987	Gm17786	109.669	-2.16371	0.426209	-5.07663	3.84186e-07	5.73697e-05
ENSMUSG00000013646	Sh3bp5l	2511.84	0.516874	0.0812681	6.36011	2.01615e-10	1.275e-07
ENSMUSG00000025427	Rnf165	49.3015	-2.14127	0.452486	-4.73223	2.22066e-06	0.000210082
ENSMUSG00000000628	Hk2	8071.13	-2.12622	0.280857	-7.57046	3.71915e-14	6.77554e-11
ENSMUSG00000009281	Rarres2	878.071	-2.08273	0.422381	-4.93092	8.18434e-07	9.49696e-05
ENSMUSG00000050558	Prokr2	399.433	-2.07386	0.602346	-3.44298	0.000575351	0.0106522
ENSMUSG00000041241	Mul1	3202.78	0.540042	0.0870582	6.20323	5.53157e-10	3.05376e-07
ENSMUSG00000031494	Cd209a	32.4111	-2.05641	0.664774	-3.0934	0.00197875	0.0246472
ENSMUSG00000021250	Fos	5223.21	-2.05382	0.480252	-4.27655	1.89812e-05	0.00106352
ENSMUSG00000043432	Leng9	376.423	0.533601	0.0875844	6.09243	1.11212e-09	5.62796e-07
ENSMUSG00000024027	Glp1r	38.8622	-2.02972	0.708495	-2.86483	0.00417228	0.0396508
ENSMUSG00000044017	Adgrd1	429.719	-2.01902	0.461755	-4.37249	1.22839e-05	0.000761185
ENSMUSG00000109799	Gm45515	48.9363	-2.01048	0.454888	-4.41972	9.88306e-06	0.000647661
ENSMUSG00000111394	Gm49759	2098.66	-1.9756	0.270751	-7.29672	2.94859e-13	3.83695e-10
ENSMUSG00000045667	Smtnl2	1082.91	-1.97353	0.25597	-7.70999	1.25832e-14	2.8655e-11
ENSMUSG00000050556	Kcnb1	25.1405	-1.96128	0.699837	-2.80248	0.00507116	0.044826
ENSMUSG00000027628	Aar2	2036.02	0.507683	0.0845368	6.00547	1.90782e-09	7.93997e-07
ENSMUSG00000031283	Chrdl1	111.729	-1.96114	0.474438	-4.13359	3.57135e-05	0.00166443
ENSMUSG00000005413	Hmox1	12694.9	-1.93598	0.218239	-8.87093	7.25351e-19	4.40481e-15
ENSMUSG00000047719	Ubiad1	1561.88	0.425915	0.0713923	5.96584	2.43378e-09	9.63884e-07
ENSMUSG00000028479	Gne	1392.11	0.380014	0.0642465	5.91494	3.31998e-09	1.23435e-06
ENSMUSG00000032316	Clk3	2057.02	-0.508853	0.0859573	-5.91983	3.22268e-09	1.23435e-06
ENSMUSG00000094845	Tmem95	251.713	-1.93421	0.380941	-5.07744	3.82558e-07	5.73697e-05
ENSMUSG00000038250	Usp38	3416.5	0.483538	0.0819195	5.9026	3.57822e-09	1.30376e-06
ENSMUSG00000037411	Serpine1	26979.8	-1.9287	0.379458	-5.08279	3.71936e-07	5.65502e-05
ENSMUSG00000038508	Gdf15	659.765	-1.90388	0.299396	-6.35909	2.02958e-10	1.275e-07
ENSMUSG00000046794	Ppp1r3b	2204.05	-1.89131	0.248332	-7.61606	2.61543e-14	5.2942e-11
ENSMUSG00000024142	Mlst8	1433.3	0.524593	0.0899544	5.83177	5.48435e-09	1.85026e-06
ENSMUSG00000029335	Bmp3	24.8763	-1.88961	0.681829	-2.77138	0.00558195	0.0475641
ENSMUSG00000052143	Gm9869	29.1004	-1.88779	0.353648	-5.33805	9.3954e-08	2.06223e-05
ENSMUSG00000020755	Sap30bp	3804.48	0.41605	0.0719687	5.78099	7.42623e-09	2.37353e-06
ENSMUSG00000039191	Rbpj	15081.7	-0.557131	0.0972967	-5.72611	1.0276e-08	3.22774e-06
ENSMUSG00000031026	Trim66	32.4957	-1.88752	0.609865	-3.09498	0.00196823	0.0245597
ENSMUSG00000111539	Gm48372	22.1435	-1.88202	0.646535	-2.91094	0.00360347	0.0360902
ENSMUSG00000063281	Zfp35	1183.33	0.551612	0.0969667	5.68867	1.28032e-08	3.82375e-06
ENSMUSG00000028833	Ncdn	2982	0.334711	0.0592053	5.6534	1.57304e-08	4.62219e-06
ENSMUSG00000038067	Csf3	34.3233	-1.86686	0.59288	-3.1488	0.00163942	0.021518
ENSMUSG00000053536	Cstf2t	4252.19	0.457309	0.0814469	5.61481	1.96777e-08	5.60137e-06
ENSMUSG00000063975	Slco1a5	45.6705	-1.86504	0.634241	-2.94058	0.00327596	0.0339485
ENSMUSG00000028645	Slc2a1	24320.4	-1.84627	0.292606	-6.30976	2.79474e-10	1.64241e-07
ENSMUSG00000016756	Cmah	138.656	-1.84033	0.515671	-3.56881	0.000358613	0.00770425
ENSMUSG00000025330	Padi4	56.4932	-1.84007	0.469236	-3.92141	8.80335e-05	0.00303688
ENSMUSG00000025150	Cbr2	378.449	-1.81978	0.378509	-4.80775	1.52639e-06	0.000159815
ENSMUSG00000050896	Rtn4rl2	515.718	-1.81718	0.464342	-3.91345	9.09861e-05	0.00309251
ENSMUSG00000004098	Col5a3	11997.8	-1.80971	0.322224	-5.61631	1.95077e-08	5.60137e-06
ENSMUSG00000026922	Agpat2	1980.2	0.420229	0.0764287	5.49831	3.8344e-08	9.7021e-06
ENSMUSG00000022536	Glyr1	11814.4	0.392519	0.0717454	5.471	4.47495e-08	1.11478e-05
ENSMUSG00000020787	P2rx1	17.4788	-1.80512	0.493222	-3.65985	0.000252364	0.00612501
ENSMUSG00000035007	Rundc1	1839.14	0.481568	0.0880562	5.46887	4.52924e-08	1.11478e-05
ENSMUSG00000075232	Amd1	5612.59	0.421422	0.0771163	5.46475	4.63549e-08	1.11478e-05
ENSMUSG00000001366	Fbxo9	1403.78	0.520023	0.0953314	5.45489	4.9002e-08	1.15937e-05
ENSMUSG00000026628	Atf3	2945.83	-1.80065	0.507604	-3.54735	0.000389121	0.00814827
ENSMUSG00000074748	Atxn7l3b	6849.05	0.430036	0.0791047	5.43629	5.44025e-08	1.26707e-05
ENSMUSG00000058427	Cxcl2	555.242	-1.78515	0.418347	-4.26715	1.97989e-05	0.00110305
ENSMUSG00000038151	Prdm1	1741.92	-1.78279	0.204625	-8.71248	2.97307e-18	1.35408e-14
ENSMUSG00000044313	Mab21l3	83.6058	-1.77399	0.294107	-6.03178	1.62164e-09	7.38575e-07
ENSMUSG00000023067	Cdkn1a	3946.32	-1.76041	0.25511	-6.90061	5.17794e-12	4.2878e-09
ENSMUSG00000022949	Clic6	30.0982	-1.75938	0.518975	-3.39011	0.000698651	0.0122976
ENSMUSG00000039850	Endov	1402.55	0.387854	0.0727208	5.33347	9.63548e-08	2.06517e-05
ENSMUSG00000036819	Jmjd4	802.628	0.447313	0.0841469	5.31585	1.06159e-07	2.24883e-05
ENSMUSG00000051238	Swsap1	717.49	0.563844	0.10639	5.29979	1.15933e-07	2.42767e-05
ENSMUSG00000022849	Hspbap1	764.941	0.513725	0.0969845	5.29698	1.17731e-07	2.4373e-05
ENSMUSG00000035105	Egln3	7670.98	-1.75561	0.253629	-6.92194	4.45501e-12	4.17726e-09
ENSMUSG00000009185	Ccl8	926.072	-1.74962	0.572327	-3.05703	0.00223543	0.0263252
ENSMUSG00000027832	Ptx3	359.007	-1.73422	0.451497	-3.84104	0.000122515	0.00379234
ENSMUSG00000021747	Cfap20dc	21.0016	-1.73324	0.551733	-3.14144	0.00168118	0.0218769
ENSMUSG00000112850	Gm9176	17.1669	-1.72871	0.471129	-3.66931	0.000243211	0.00599568
ENSMUSG00000096992	Gm26788	32.2286	-1.72319	0.363879	-4.73561	2.18397e-06	0.000209409
ENSMUSG00000028943	Espn	360.393	-1.72154	0.393665	-4.37313	1.22481e-05	0.000761185
ENSMUSG00000000320	Alox12	38.8977	-1.71735	0.43589	-3.93988	8.15226e-05	0.00287825
ENSMUSG00000099397	Gm7809	1540.9	-0.396094	0.0755744	-5.24111	1.59615e-07	2.9978e-05
ENSMUSG00000057342	Sphk2	2316.23	0.304665	0.058173	5.23722	1.63009e-07	3.03031e-05
ENSMUSG00000017737	Mmp9	11683.3	-1.7005	0.545971	-3.11464	0.00184172	0.0233327
ENSMUSG00000030077	Chl1	142.665	-1.68368	0.598515	-2.8131	0.00490667	0.0440056
ENSMUSG00000030103	Bhlhe40	13774.9	-1.68298	0.210739	-7.98608	1.39298e-15	4.22954e-12
ENSMUSG00000016496	Cd274	733.802	-1.68191	0.199688	-8.42266	3.68026e-17	1.34094e-13
ENSMUSG00000033826	Dnah8	29.9904	-1.67281	0.472815	-3.53798	0.000403202	0.00834719
ENSMUSG00000079017	Ifi27l2a	275.331	-1.66433	0.339094	-4.90817	9.19296e-07	0.000104673
ENSMUSG00000099881	2810013P06Rik	996.678	0.481431	0.092845	5.18532	2.15642e-07	3.74149e-05
ENSMUSG00000009248	Ascl2	19.0845	-1.64296	0.585113	-2.80793	0.00498609	0.0445689
ENSMUSG00000031545	Gpat4	16693.3	0.45696	0.0883045	5.17482	2.28128e-07	3.88415e-05
ENSMUSG00000035000	Dpp4	160.047	-1.63809	0.523885	-3.12681	0.00176711	0.0225443
ENSMUSG00000050578	Mmp13	44093.6	-1.63581	0.577448	-2.83282	0.00461393	0.0423886
ENSMUSG00000010054	Tusc2	1289.43	0.55525	0.107565	5.16201	2.44309e-07	4.04621e-05
ENSMUSG00000034997	Htr2a	343.245	-1.63278	0.392122	-4.16396	3.12775e-05	0.0015195
ENSMUSG00000076441	Ass1	1309.3	-1.63188	0.311863	-5.23268	1.67071e-07	3.04371e-05
ENSMUSG00000029767	Calu	66993.6	-0.231729	0.0449821	-5.15158	2.58305e-07	4.16442e-05
ENSMUSG00000009633	G0s2	146.563	-1.63127	0.371463	-4.39148	1.12581e-05	0.000719648
ENSMUSG00000039783	Kmo	38.6838	-1.62186	0.562127	-2.88522	0.00391142	0.0382287
ENSMUSG00000029641	Rasl11a	173.693	-1.61792	0.268085	-6.03511	1.58856e-09	7.38575e-07
ENSMUSG00000042379	Esm1	843.579	-1.60744	0.404647	-3.97246	7.1135e-05	0.00263938
ENSMUSG00000044364	Tmem74b	33.1581	-1.60688	0.488342	-3.29047	0.00100019	0.0155937
ENSMUSG00000046879	Irgm1	4010.75	0.562088	0.11053	5.08537	3.66918e-07	5.65502e-05
ENSMUSG00000090582	Gm17024	35.088	-1.6051	0.580272	-2.76612	0.0056728	0.0481356
ENSMUSG00000046731	Kctd11	5160.65	-1.59297	0.226151	-7.04383	1.87028e-12	1.91482e-09
ENSMUSG00000095609	Gm21188	68.1016	-1.59261	0.405145	-3.93098	8.46011e-05	0.00296271
ENSMUSG00000020290	Xpo1	10857	-0.352009	0.0694586	-5.06789	4.02247e-07	5.90979e-05
ENSMUSG00000047824	Pygo2	8278.62	0.292677	0.057737	5.06915	3.99604e-07	5.90979e-05
ENSMUSG00000018599	Mief2	1202.28	0.572847	0.113079	5.06589	4.06496e-07	5.92444e-05
ENSMUSG00000046687	Gm5424	411.659	-1.58504	0.30666	-5.16872	2.357e-07	3.97591e-05
ENSMUSG00000027399	Il1a	217.466	-1.58161	0.381391	-4.14694	3.36952e-05	0.00160696
ENSMUSG00000024521	Pmaip1	6880.85	-1.58091	0.222843	-7.09425	1.30058e-12	1.48087e-09
ENSMUSG00000029073	Cptp	2258.85	0.353262	0.0700357	5.04402	4.55843e-07	6.38812e-05
ENSMUSG00000026773	Pfkfb3	7814.79	-1.57482	0.231919	-6.79041	1.11814e-11	8.48758e-09
ENSMUSG00000058755	Osm	254.015	-1.5691	0.345396	-4.5429	5.54843e-06	0.000422935
ENSMUSG00000034226	Rhov	71.881	-1.56708	0.511797	-3.06192	0.00219925	0.0261015
ENSMUSG00000061576	Dpp6	97.7516	-1.56044	0.546069	-2.85758	0.00426885	0.0402952
ENSMUSG00000020455	Trim11	1732.81	0.35969	0.0717377	5.01396	5.33218e-07	7.24937e-05
ENSMUSG00000052353	Cemip	701.905	-1.55861	0.373804	-4.16958	3.05162e-05	0.00149047
ENSMUSG00000079104	Prps1l3	2226.97	0.483759	0.0965679	5.00953	5.45643e-07	7.3092e-05
ENSMUSG00000048489	Depp1	427.774	-1.55829	0.377254	-4.13061	3.61798e-05	0.00167533
ENSMUSG00000036242	Armh4	175.443	-1.55146	0.429923	-3.60869	0.000307748	0.00695603
ENSMUSG00000103039	Gm37123	164.16	-1.54291	0.41846	-3.68711	0.000226817	0.00570294
ENSMUSG00000057457	Phex	31.5588	-1.54	0.55273	-2.78617	0.00533353	0.0461378
ENSMUSG00000023915	Tnfrsf21	15848.1	0.535298	0.107345	4.9867	6.14199e-07	7.89287e-05
ENSMUSG00000050144	Slc25a44	3439.31	0.424334	0.0850986	4.98638	6.15209e-07	7.89287e-05
ENSMUSG00000002020	Ltbp2	2998.7	-1.52028	0.498905	-3.04723	0.00230959	0.0268514
ENSMUSG00000051469	Zfp24	2458.26	0.426126	0.0857204	4.97112	6.65687e-07	8.42186e-05
ENSMUSG00000043140	Tmem186	1262.31	0.331749	0.0667707	4.96849	6.7477e-07	8.4779e-05
ENSMUSG00000045502	Hcar2	449.673	-1.50945	0.246227	-6.13033	8.76957e-10	4.62829e-07
ENSMUSG00000069917	Hba-a2	129.284	-1.50928	0.485226	-3.11047	0.00186788	0.0235563
ENSMUSG00000024959	Bad	2418.15	0.416608	0.0840279	4.95797	7.12353e-07	8.76868e-05
ENSMUSG00000005338	Cadm3	74.6704	-1.50649	0.399383	-3.77205	0.000161909	0.00459448
ENSMUSG00000024968	Rcor2	1522.7	-1.4977	0.255457	-5.86285	4.54998e-09	1.56399e-06
ENSMUSG00000041479	Syt15	77.0321	-1.49748	0.541489	-2.76549	0.00568379	0.0481653
ENSMUSG00000032177	Pde4a	2505.17	-0.26999	0.0545844	-4.94629	7.5642e-07	9.06609e-05
ENSMUSG00000055239	Kcmf1	6708.83	-0.410871	0.0830922	-4.94476	7.62364e-07	9.07761e-05
ENSMUSG00000059901	Adamts14	645.094	-1.49544	0.339666	-4.40267	1.06926e-05	0.000688331
ENSMUSG00000051346	Spryd4	871.479	0.51086	0.103489	4.93635	7.95962e-07	9.35538e-05
ENSMUSG00000000730	Dnmt3l	40.9089	-1.49217	0.431273	-3.45992	0.000540327	0.0102155
ENSMUSG00000029372	Ppbp	419.7	-1.49104	0.371889	-4.00937	6.08806e-05	0.00239035
ENSMUSG00000034640	Tiparp	4306.28	-1.48969	0.229858	-6.48088	9.11864e-11	6.15272e-08
ENSMUSG00000024112	Cacna1h	37.8664	-1.48708	0.411914	-3.61018	0.000305987	0.00692482
ENSMUSG00000037161	Mgarp	480.754	-1.48548	0.359071	-4.13702	3.51845e-05	0.00165421
ENSMUSG00000085505	Gm12868	35.3344	-1.47734	0.332056	-4.44906	8.62453e-06	0.000590683
ENSMUSG00000007617	Homer1	1276.74	-0.459262	0.0939977	-4.88589	1.02963e-06	0.000114377
ENSMUSG00000028039	Efna3	217.718	-1.47149	0.428541	-3.43372	0.00059536	0.0109558
ENSMUSG00000024896	Minpp1	4183.31	0.34991	0.071616	4.88592	1.02945e-06	0.000114377
ENSMUSG00000032338	Hcn4	17.3423	-1.46985	0.439495	-3.3444	0.000824619	0.01362
ENSMUSG00000003500	Impdh1	5718.37	-0.577059	0.118595	-4.86579	1.14002e-06	0.000125114
ENSMUSG00000003541	Ier3	18998.7	-1.46308	0.241783	-6.05122	1.43754e-09	6.89185e-07
ENSMUSG00000020155	Kcnmb1	117.009	-1.45942	0.371566	-3.92775	8.57453e-05	0.00299254
ENSMUSG00000028600	Podn	612.627	-1.451	0.404649	-3.58582	0.000336023	0.00737792
ENSMUSG00000032487	Ptgs2	20178.9	-1.44317	0.293138	-4.92318	8.5148e-07	9.75614e-05
ENSMUSG00000011256	Adam19	2527.81	-1.43337	0.239978	-5.97292	2.33051e-09	9.43493e-07
ENSMUSG00000058886	Deaf1	1621.34	0.342899	0.0712415	4.81318	1.48544e-06	0.000157335
ENSMUSG00000000982	Ccl3	267.588	-1.42893	0.408053	-3.50182	0.000462097	0.00916047
ENSMUSG00000117964	Gm36043	19.5782	-1.42713	0.345528	-4.13028	3.62322e-05	0.00167533
ENSMUSG00000031530	Dusp4	9633.11	-1.42669	0.278691	-5.11927	3.06722e-07	4.85901e-05
ENSMUSG00000014164	Klhl3	192.856	-1.42661	0.274278	-5.20131	1.97885e-07	3.50922e-05
ENSMUSG00000023994	Nfya	6556.16	0.393792	0.0822036	4.79044	1.66413e-06	0.000171283
ENSMUSG00000043903	Zfp469	2875.31	-1.41002	0.332665	-4.23857	2.24947e-05	0.00120888
ENSMUSG00000031916	Cog8	3356.83	0.437117	0.0913596	4.78457	1.71351e-06	0.000175222
ENSMUSG00000039804	Ncoa5	3346.49	0.491522	0.103032	4.77059	1.8369e-06	0.000185914
ENSMUSG00000025020	Slit1	226.04	-1.40694	0.334727	-4.20326	2.63102e-05	0.00133515
ENSMUSG00000104360	Mif-ps1	16.773	-1.40586	0.361558	-3.88834	0.000100934	0.00330127
ENSMUSG00000028599	Tnfrsf1b	6121.52	-0.53916	0.113259	-4.76042	1.93186e-06	0.000191499
ENSMUSG00000031823	Zdhhc7	3286.95	0.383985	0.0806584	4.76063	1.92987e-06	0.000191499
ENSMUSG00000049115	Agtr1a	70.781	-1.4049	0.444066	-3.16371	0.00155769	0.0207783
ENSMUSG00000023249	Parp3	2049.7	0.382824	0.0805293	4.75384	1.99584e-06	0.000195485
ENSMUSG00000027357	Crls1	1654.55	0.289892	0.0609962	4.75262	2.00795e-06	0.00019562
ENSMUSG00000069089	Cdk7	3093.58	0.38008	0.0801982	4.73925	2.14509e-06	0.000207868
ENSMUSG00000033983	Coil	1063.98	0.546421	0.115367	4.73638	2.1757e-06	0.000209409
ENSMUSG00000119926	Gm25047	16.6263	-1.40352	0.36528	-3.84232	0.000121876	0.00378252
ENSMUSG00000026475	Rgs16	924.559	-1.40136	0.361912	-3.87209	0.000107906	0.00345819
ENSMUSG00000027122	Arl14ep	2274.14	0.376853	0.079643	4.73178	2.2256e-06	0.000210082
ENSMUSG00000058192	Zfp846	978.996	0.579702	0.122497	4.73238	2.21901e-06	0.000210082
ENSMUSG00000046185	Zfp84	994.473	0.396382	0.0840048	4.71856	2.37519e-06	0.000223048
ENSMUSG00000033327	Tnxb	299.876	-1.39831	0.435576	-3.21026	0.00132615	0.01886
ENSMUSG00000055675	Kbtbd11	473.841	-1.3947	0.352748	-3.9538	7.69196e-05	0.0027804
ENSMUSG00000073274	Gm14636	43.8508	-1.39343	0.372	-3.74577	0.000179844	0.00494925
ENSMUSG00000031722	Hp	3329.64	-1.39209	0.389477	-3.57426	0.000351222	0.00757888
ENSMUSG00000096751	Gm28373	37.1797	-1.38989	0.412555	-3.36898	0.000754479	0.0128339
ENSMUSG00000001281	Itgb7	103.419	-1.38751	0.491884	-2.8208	0.00479042	0.0433972
ENSMUSG00000074934	Grem1	25939	-1.38711	0.42156	-3.29042	0.00100037	0.0155937
ENSMUSG00000021831	Ero1a	27090.7	-1.38643	0.354065	-3.91576	9.01215e-05	0.0030746
ENSMUSG00000032977	Fam207a	3134.61	0.303016	0.0646959	4.68369	2.81751e-06	0.000252854
ENSMUSG00000018733	Pex12	891.259	0.512021	0.109546	4.67404	2.9533e-06	0.000263741
ENSMUSG00000046318	Ccbe1	7190.35	-1.38631	0.325497	-4.25904	2.05305e-05	0.00113125
ENSMUSG00000024238	Zeb1	3876.34	-0.485423	0.104084	-4.66375	3.10492e-06	0.000273647
ENSMUSG00000084350	Znf41-ps	27.5615	-1.38275	0.479996	-2.88076	0.00396715	0.0385253
ENSMUSG00000074576	Mocs3	608.301	0.512617	0.110283	4.64819	3.34854e-06	0.000293287
ENSMUSG00000002550	Uck1	3103.53	0.324087	0.0697744	4.64479	3.40425e-06	0.00029674
ENSMUSG00000018916	Csf2	122.649	-1.37599	0.490286	-2.8065	0.00500827	0.044596
ENSMUSG00000032409	Atr	1211.01	-0.320556	0.0691225	-4.6375	3.52649e-06	0.000304481
ENSMUSG00000021223	Papln	24.8901	-1.37502	0.420425	-3.27056	0.00107335	0.0162411
ENSMUSG00000041695	Kcnj2	632.303	-1.37244	0.245752	-5.58464	2.34185e-08	6.27408e-06
ENSMUSG00000036006	Ripor2	158.4	-1.36597	0.476989	-2.86373	0.00418685	0.0397478
ENSMUSG00000031585	Gtf2e2	5589.9	-0.514914	0.111504	-4.6179	3.87645e-06	0.00032695
ENSMUSG00000069792	Wfdc17	984.487	-1.36366	0.320636	-4.25299	2.10938e-05	0.00115402
ENSMUSG00000052305	Hbb-bs	1833.25	-1.34711	0.346702	-3.8855	0.00010212	0.00332417
ENSMUSG00000050747	Trim15	132.812	-1.33458	0.372191	-3.58573	0.000336133	0.00737792
ENSMUSG00000025645	Ccdc51	583.39	0.476089	0.103346	4.60674	4.09028e-06	0.000340259
ENSMUSG00000048271	Rbm33	5355.81	-0.488214	0.106107	-4.60116	4.20151e-06	0.000347923
ENSMUSG00000023224	Serping1	6151.92	-1.33281	0.29314	-4.54668	5.44993e-06	0.000417171
ENSMUSG00000114687	Gm5452	801.553	-0.478567	0.104358	-4.58582	4.52213e-06	0.0003711
ENSMUSG00000043683	Fem1a	2979.2	0.315518	0.0688269	4.58422	4.55681e-06	0.000372269
ENSMUSG00000020988	L2hgdh	934.837	0.577708	0.126094	4.58155	4.61544e-06	0.000375375
ENSMUSG00000058709	Egln2	4471.2	0.356737	0.0779244	4.57798	4.69482e-06	0.000380134
ENSMUSG00000053477	Tcf4	8306.27	-0.375988	0.0822826	-4.56947	4.88948e-06	0.000392408
ENSMUSG00000025515	Muc2	49.3511	-1.33191	0.421848	-3.15732	0.00159227	0.0210814
ENSMUSG00000087445	Gm14286	27.6607	-1.32337	0.444554	-2.97685	0.00291222	0.0315537
ENSMUSG00000030865	Chp2	36.078	-1.3204	0.339653	-3.88749	0.000101287	0.00330688
ENSMUSG00000031843	Mphosph6	3008.4	-0.43914	0.0962389	-4.56302	5.04225e-06	0.00039939
ENSMUSG00000067586	S1pr3	1208.76	-1.31813	0.190789	-6.90886	4.88564e-12	4.23841e-09
ENSMUSG00000020257	Wdr82	6094.84	0.306223	0.0672414	4.55409	5.26139e-06	0.000408771
ENSMUSG00000030827	Fgf21	23.0738	-1.31768	0.42618	-3.09184	0.0019892	0.0247201
ENSMUSG00000021481	Zfp346	1329.01	0.405952	0.0891377	4.55421	5.25825e-06	0.000408771
ENSMUSG00000026357	Rgs18	30.5688	-1.31635	0.47252	-2.78581	0.00533938	0.0461601
ENSMUSG00000024190	Dusp1	5673.55	-1.31101	0.299785	-4.37317	1.22453e-05	0.000761185
ENSMUSG00000082676	Gm11843	337.977	-1.30703	0.400267	-3.2654	0.00109309	0.0164442
ENSMUSG00000021822	Plau	3903.02	-1.29566	0.316956	-4.08782	4.35451e-05	0.00189786
ENSMUSG00000046610	Oacyl	46.6151	-1.29486	0.321721	-4.02479	5.70256e-05	0.00228328
ENSMUSG00000114822	Gm4813	68.1783	-1.29192	0.368801	-3.50302	0.000460007	0.00913895
ENSMUSG00000020672	Sntg2	29.2477	-1.2891	0.445076	-2.89636	0.00377521	0.0372881
ENSMUSG00000034863	Ano8	8111.99	-0.427557	0.0943435	-4.53192	5.84508e-06	0.000440023
ENSMUSG00000032589	Bsn	37.2292	-1.28379	0.368048	-3.4881	0.000486465	0.00947853
ENSMUSG00000000881	Dlg3	1828.07	-0.462549	0.102158	-4.52777	5.96094e-06	0.000443518
ENSMUSG00000034959	Rubcnl	121.084	-1.28192	0.313789	-4.08529	4.40216e-05	0.00191405
ENSMUSG00000044162	Tnip3	1129.03	-1.27641	0.337238	-3.78488	0.000153783	0.00446471
ENSMUSG00000069919	Hba-a1	387.325	-1.26628	0.399654	-3.16843	0.00153264	0.0205004
ENSMUSG00000054723	Vmac	1146.66	0.518679	0.114812	4.51765	6.25312e-06	0.000459352
ENSMUSG00000001131	Timp1	12110.9	-1.26261	0.354837	-3.55829	0.000373281	0.00789831
ENSMUSG00000026792	Lrsam1	1505.09	0.523276	0.115936	4.51349	6.37694e-06	0.0004647
ENSMUSG00000018930	Ccl4	122.743	-1.25797	0.386941	-3.25105	0.00114978	0.0170565
ENSMUSG00000023087	Noct	1195.88	-1.25132	0.227193	-5.50774	3.63469e-08	9.32632e-06
ENSMUSG00000055493	Epm2a	155.489	-1.25131	0.259651	-4.81918	1.44146e-06	0.00015357
ENSMUSG00000031370	Zrsr2	2226.21	-0.342846	0.0763061	-4.49303	7.02158e-06	0.000501644
ENSMUSG00000025270	Alas2	103.686	-1.24916	0.352057	-3.54819	0.000387894	0.00814444
ENSMUSG00000110588	Gm45774	80.3223	-1.24858	0.274058	-4.55589	5.21637e-06	0.000408771
ENSMUSG00000090698	Apold1	1039.92	-1.24537	0.273651	-4.55095	5.34048e-06	0.000410519
ENSMUSG00000086043	Gm12473	22.4958	-1.23716	0.391793	-3.15768	0.00159029	0.0210704
ENSMUSG00000054619	Mettl7a1	2594.41	0.541667	0.121052	4.47467	7.65292e-06	0.000538305
ENSMUSG00000010529	Gm266	42.5314	-1.23585	0.343179	-3.60118	0.000316777	0.00708103
ENSMUSG00000054203	Ifi205	553.475	-1.23459	0.292215	-4.22492	2.39022e-05	0.00125853
ENSMUSG00000022824	Muc13	23.2111	-1.23387	0.447011	-2.76026	0.00577555	0.0487324
ENSMUSG00000047583	Tyw3	287.876	0.527145	0.118034	4.46606	7.96748e-06	0.000551907
ENSMUSG00000026938	Fcna	728.346	-1.23342	0.380713	-3.23977	0.00119625	0.0175113
ENSMUSG00000073940	Hbb-bt	162.628	-1.23307	0.428771	-2.87582	0.00402978	0.0388643
ENSMUSG00000026674	Ddr2	1734.31	-1.2328	0.386529	-3.18941	0.00142564	0.0196611
ENSMUSG00000026305	Lrrfip1	15846.1	-0.503436	0.113231	-4.44611	8.74387e-06	0.000596613
ENSMUSG00000020495	Smg8	3032	0.400869	0.0902217	4.44315	8.86494e-06	0.000598928
ENSMUSG00000029366	Dck	1852.04	-0.54609	0.1229	-4.44338	8.85571e-06	0.000598928
ENSMUSG00000043061	Tmem18	1494.05	0.48928	0.110127	4.44288	8.87642e-06	0.000598928
ENSMUSG00000028426	Rad23b	17298.2	-0.268867	0.060531	-4.4418	8.92086e-06	0.000599706
ENSMUSG00000040158	Tax1bp3	7650.03	0.379767	0.0855266	4.44033	8.98203e-06	0.000601598
ENSMUSG00000034595	Ppp1r18	11640.7	-0.449048	0.101272	-4.43409	9.2461e-06	0.000617016
ENSMUSG00000071303	Rps8-ps1	346.551	-1.22921	0.445804	-2.75729	0.00582832	0.0490096
ENSMUSG00000069565	Dazap1	7948.26	-0.366085	0.0827587	-4.42352	9.71069e-06	0.000640976
ENSMUSG00000031380	Vegfd	353.429	-1.22651	0.327364	-3.74661	0.000179238	0.00494003
ENSMUSG00000026426	Arl8a	6278.34	-0.455546	0.103051	-4.42059	9.8431e-06	0.00064737
ENSMUSG00000111094	Gm34425	18.1448	-1.2253	0.363068	-3.37484	0.000738581	0.012658
ENSMUSG00000003868	Ruvbl2	5576.3	-0.259407	0.0587121	-4.41829	9.94831e-06	0.0006496
ENSMUSG00000040907	Atp1a3	918.271	-1.22342	0.351208	-3.48346	0.000494977	0.0095727
ENSMUSG00000045362	Tnfrsf26	728.913	-1.21873	0.297845	-4.09183	4.2798e-05	0.0018909
ENSMUSG00000030468	Siglecg	22.4407	-1.21624	0.435237	-2.79444	0.00519894	0.045383
ENSMUSG00000018906	P4ha2	7739.92	-1.21548	0.244897	-4.96323	6.93315e-07	8.65124e-05
ENSMUSG00000001493	Meox1	205.51	-1.21394	0.364046	-3.33458	0.000854271	0.0140208
ENSMUSG00000028214	Gem	2663.45	-1.21091	0.22431	-5.39838	6.72449e-08	1.51227e-05
ENSMUSG00000025408	Ddit3	1824.54	-1.20992	0.328705	-3.68086	0.000232452	0.00580908
ENSMUSG00000028057	Rit1	2597.08	0.302936	0.0690092	4.38979	1.13461e-05	0.000720995
ENSMUSG00000020024	Cep83	1366.54	-0.28527	0.0651428	-4.37914	1.19148e-05	0.000749188
ENSMUSG00000029097	Trmt44	936.697	0.540964	0.123538	4.37894	1.19258e-05	0.000749188
ENSMUSG00000025746	Il6	111.799	-1.20931	0.411231	-2.9407	0.00327476	0.0339485
ENSMUSG00000001424	Snd1	16676.9	-0.367455	0.0840234	-4.37325	1.22413e-05	0.000761185
ENSMUSG00000041642	Kif21b	1113.24	-1.20331	0.375286	-3.20638	0.00134416	0.0190123
ENSMUSG00000005045	Chd5	239.169	-1.20296	0.328335	-3.66383	0.000248473	0.00606762
ENSMUSG00000054944	5330416C01Rik	59.2454	-1.20241	0.390377	-3.08014	0.00206904	0.0252303
ENSMUSG00000020407	Upp1	1454.78	-1.20206	0.267396	-4.49542	6.9432e-06	0.000499966
ENSMUSG00000081404	Gm15694	37.0844	-1.19805	0.297028	-4.03348	5.49578e-05	0.00222494
ENSMUSG00000031163	Glod5	640.961	-1.19548	0.314774	-3.79788	0.000145938	0.00432307
ENSMUSG00000015776	Med22	4696.19	0.527379	0.121152	4.35304	1.34265e-05	0.000818073
ENSMUSG00000056211	R3hdm1	6605.77	-0.436182	0.100196	-4.35328	1.34113e-05	0.000818073
ENSMUSG00000039183	Nubp2	3097	0.308658	0.0709767	4.34872	1.36932e-05	0.000826038
ENSMUSG00000042097	Zfp239	407.082	0.550802	0.126636	4.34949	1.36456e-05	0.000826038
ENSMUSG00000049556	Lingo1	72.3306	-1.19123	0.376539	-3.16364	0.00155807	0.0207783
ENSMUSG00000073418	C4b	1780.08	-1.18864	0.395746	-3.00356	0.00266845	0.0295922
ENSMUSG00000001065	Zfp276	1555.77	0.428571	0.0990574	4.32649	1.51503e-05	0.00090792
ENSMUSG00000022218	Tgm1	236.374	-1.1874	0.400304	-2.96624	0.00301463	0.0322114
ENSMUSG00000037235	Mxd4	8566.7	0.516327	0.11941	4.32397	1.53248e-05	0.000912379
ENSMUSG00000054855	Rnd1	320.895	-1.18657	0.385047	-3.08162	0.0020588	0.0252303
ENSMUSG00000022489	Pde1b	281.837	-1.18592	0.283426	-4.18421	2.86158e-05	0.00140898
ENSMUSG00000069844	Sco1	1240.48	0.341855	0.0793029	4.31075	1.627e-05	0.000956152
ENSMUSG00000050370	Ch25h	260.538	-1.18339	0.38623	-3.06396	0.00218427	0.0260255
ENSMUSG00000018500	Adora2b	185.995	-1.18214	0.279322	-4.2322	2.31419e-05	0.00123636
ENSMUSG00000048429	Timm29	4400.02	0.42332	0.0982785	4.30735	1.65219e-05	0.000964981
ENSMUSG00000030257	Srgap3	966.963	-1.18047	0.403031	-2.92899	0.00340067	0.0347857
ENSMUSG00000013539	Tango2	1185.23	0.439109	0.102059	4.30249	1.68891e-05	0.000976781
ENSMUSG00000096035	Odaph	894.578	-1.17969	0.348799	-3.38213	0.000719249	0.0125151
ENSMUSG00000035666	Gtf3c4	4028.13	0.476099	0.110892	4.29334	1.76004e-05	0.00101469
ENSMUSG00000029797	Sspo	25.9726	-1.17349	0.347319	-3.37872	0.000728254	0.0125815
ENSMUSG00000052684	Jun	4950.71	-1.1709	0.223192	-5.24615	1.5531e-07	2.9978e-05
ENSMUSG00000024276	Zfp397	1812.72	0.531859	0.124041	4.28778	1.80467e-05	0.00103064
ENSMUSG00000037010	Apln	2282.12	-1.16862	0.305469	-3.82565	0.000130428	0.0039601
ENSMUSG00000022044	Stmn4	54.3339	-1.16717	0.343467	-3.39821	0.000678279	0.0120463
ENSMUSG00000089886	Gm16184	41.0299	-1.16666	0.331982	-3.51424	0.000441022	0.00886935
ENSMUSG00000024529	Lox	12464.4	-1.16624	0.316659	-3.68295	0.000230551	0.00577741
ENSMUSG00000097819	Gm26813	52.5086	-1.16528	0.314098	-3.70992	0.000207326	0.00545031
ENSMUSG00000050860	Phospho1	102.14	-1.16231	0.330574	-3.51603	0.00043805	0.00883765
ENSMUSG00000022787	Wdr53	1428.47	0.388444	0.0908437	4.27597	1.90311e-05	0.00106352
ENSMUSG00000010476	Ebf3	116.926	-1.15943	0.334166	-3.46963	0.000521185	0.00999164
ENSMUSG00000097558	Gm26902	17.3198	-1.15494	0.390166	-2.96013	0.00307507	0.0325739
ENSMUSG00000037190	Cyb561d2	608.604	0.482447	0.113215	4.26132	2.03222e-05	0.00112532
ENSMUSG00000033446	Lpar6	1198.31	0.512259	0.120283	4.25879	2.05535e-05	0.00113125
ENSMUSG00000025161	Slc16a3	3251.36	-1.15314	0.239732	-4.81012	1.50841e-06	0.000158845
ENSMUSG00000017802	Retreg3	4515.07	0.311617	0.0732178	4.25603	2.08088e-05	0.00114185
ENSMUSG00000026077	Npas2	151.753	-1.14841	0.353746	-3.24644	0.00116859	0.0172152
ENSMUSG00000041328	Pcf11	2771.67	0.382148	0.0899206	4.24984	2.13924e-05	0.00116684
ENSMUSG00000038914	Dido1	5299.99	0.568025	0.133796	4.24544	2.18161e-05	0.00118641
ENSMUSG00000055313	Pgbd1	43.5864	-1.14824	0.253607	-4.52764	5.96454e-06	0.000443518
ENSMUSG00000022367	Has2	640.507	-1.1464	0.405978	-2.8238	0.00474574	0.0431426
ENSMUSG00000030584	Dpf1	171.178	-1.13991	0.28161	-4.04781	5.16983e-05	0.00213569
ENSMUSG00000006403	Adamts4	3282.22	-1.13642	0.243406	-4.66881	3.02951e-06	0.000269227
ENSMUSG00000030134	Rasgef1a	52.4915	-1.1261	0.334546	-3.36605	0.000762539	0.0129348
ENSMUSG00000116581	Gm46565	29.5326	-1.12563	0.396929	-2.83585	0.0045704	0.0421365
ENSMUSG00000020133	2310011J03Rik	2021.54	0.368727	0.0871649	4.23022	2.33465e-05	0.00124164
ENSMUSG00000026786	Apbb1ip	1101.08	-1.12304	0.257701	-4.35791	1.31313e-05	0.000808193
ENSMUSG00000034394	Lif	1941.09	-1.12164	0.240517	-4.66347	3.10929e-06	0.000273647
ENSMUSG00000039405	Prss23	698.206	-1.11305	0.243782	-4.56577	4.97667e-06	0.000397653
ENSMUSG00000098973	Mir6236	6597.89	-1.11227	0.366299	-3.03652	0.00239328	0.0274737
ENSMUSG00000041040	Fam117b	5149.25	-0.354068	0.0838772	-4.22127	2.42927e-05	0.0012754
ENSMUSG00000053347	Zfp943	897.871	0.31561	0.0748029	4.21922	2.45152e-05	0.00127971
ENSMUSG00000040511	Pvr	4745.86	-1.11063	0.175016	-6.34589	2.21141e-10	1.34291e-07
ENSMUSG00000085408	C530005A16Rik	16.3888	-1.10764	0.396486	-2.79363	0.00521198	0.0454457
ENSMUSG00000037904	Ankrd9	485.118	0.526593	0.12492	4.21543	2.49307e-05	0.00129398
ENSMUSG00000020491	2810021J22Rik	844.268	0.48418	0.114888	4.21435	2.50494e-05	0.00129645
ENSMUSG00000027230	Creb3l1	2548.82	-1.10731	0.276739	-4.00129	6.29977e-05	0.0024419
ENSMUSG00000033377	Palmd	18603.3	0.557672	0.132466	4.20992	2.55461e-05	0.00130941
ENSMUSG00000024063	Lbh	8044.05	-1.10709	0.235623	-4.69857	2.61995e-06	0.00023985
ENSMUSG00000066880	Zfp617	2144.52	0.518705	0.123226	4.20937	2.56087e-05	0.00130941
ENSMUSG00000072582	Ptrh2	2165.5	0.414871	0.0985686	4.20895	2.56557e-05	0.00130941
ENSMUSG00000041324	Inhba	16295.7	-1.10591	0.273964	-4.0367	5.42084e-05	0.00221428
ENSMUSG00000071068	Treml2	81.8439	-1.09657	0.393094	-2.78958	0.00527763	0.0457847
ENSMUSG00000010095	Slc3a2	14896.3	-0.404906	0.0963777	-4.20124	2.65451e-05	0.00134333
ENSMUSG00000059995	Atxn7l3	4769.34	0.267978	0.0637959	4.20055	2.66267e-05	0.00134373
ENSMUSG00000036061	Smug1	1942.89	0.27329	0.065072	4.1998	2.67148e-05	0.00134445
ENSMUSG00000034612	Chst11	2879.34	-1.09119	0.318391	-3.4272	0.00060985	0.0111757
ENSMUSG00000024014	Pim1	3021.94	-1.09022	0.21999	-4.95577	7.20445e-07	8.8069e-05
ENSMUSG00000029378	Areg	2536.53	-1.0857	0.360401	-3.01248	0.00259121	0.0289434
ENSMUSG00000030691	Fchsd2	2220.88	-0.250738	0.0598895	-4.18667	2.83075e-05	0.00140519
ENSMUSG00000008845	Cd163	793.639	-1.08523	0.347995	-3.11851	0.00181766	0.02306
ENSMUSG00000019861	Gopc	3366.7	-0.329719	0.0787881	-4.18488	2.85322e-05	0.00140867
ENSMUSG00000029385	Ccng2	6374.98	-0.574782	0.137338	-4.18515	2.84977e-05	0.00140867
ENSMUSG00000048776	Pthlh	614.476	-1.07718	0.318776	-3.37911	0.000727197	0.0125815
ENSMUSG00000034764	1700006J14Rik	29.8308	-1.0765	0.337982	-3.18509	0.00144709	0.0198218
ENSMUSG00000087651	1500009L16Rik	35.8128	-1.07601	0.351934	-3.05743	0.00223242	0.0263067
ENSMUSG00000085055	Gm15958	27.9162	-1.07383	0.375967	-2.85617	0.0042879	0.0404332
ENSMUSG00000005125	Ndrg1	45140.4	-1.07322	0.331386	-3.23858	0.00120125	0.0175495
ENSMUSG00000078566	Bnip3	10726.2	-1.07304	0.28891	-3.71411	0.000203918	0.00538402
ENSMUSG00000063838	Cdc42ep5	2997.58	0.455376	0.109468	4.15989	3.18399e-05	0.00154271
ENSMUSG00000079481	Nhsl2	362.156	-1.07247	0.220848	-4.85613	1.19702e-06	0.000130582
ENSMUSG00000047878	A4galt	608.52	-1.07215	0.34747	-3.0856	0.00203142	0.0250395
ENSMUSG00000043953	Ccrl2	119.312	-1.0704	0.227459	-4.70589	2.52756e-06	0.000232561
ENSMUSG00000017950	Hnf4a	18450.9	0.572883	0.13796	4.15254	3.28803e-05	0.00157635
ENSMUSG00000036368	Rmdn2	1282.23	0.422079	0.10172	4.14942	3.33321e-05	0.00159382
ENSMUSG00000017817	Jph2	512.076	-1.0673	0.213693	-4.99455	5.89729e-07	7.78528e-05
ENSMUSG00000036412	Arsi	480.426	-1.06601	0.263229	-4.04974	5.12736e-05	0.00212409
ENSMUSG00000086399	Gm16144	52.288	-1.06487	0.337394	-3.15616	0.00159862	0.0211501
ENSMUSG00000034480	Diaph2	1729.69	-0.550329	0.132908	-4.14067	3.46298e-05	0.00163866
ENSMUSG00000044674	Fzd1	8152.94	0.344828	0.0833242	4.13839	3.49752e-05	0.00165072
ENSMUSG00000028583	Pdpn	2884.96	-1.06429	0.275516	-3.86292	0.000112041	0.00354984
ENSMUSG00000028364	Tnc	66748.3	-1.06328	0.229806	-4.62687	3.71239e-06	0.000317522
ENSMUSG00000053310	Nrgn	86.7716	-1.06283	0.345051	-3.08022	0.00206846	0.0252303
ENSMUSG00000040025	Ythdf2	5761.25	0.40598	0.09823	4.13295	3.58138e-05	0.00166443
ENSMUSG00000062515	Fabp4	2135.85	-1.06029	0.347114	-3.0546	0.00225363	0.026471
ENSMUSG00000014813	Stc1	2610.44	-1.05929	0.380449	-2.78431	0.00536416	0.0462709
ENSMUSG00000037818	Abhd18	621.359	-1.05703	0.224373	-4.71105	2.46445e-06	0.000229068
ENSMUSG00000021986	Amer2	1338.31	-1.05597	0.217895	-4.8462	1.25848e-06	0.00013647
ENSMUSG00000049723	Mmp12	6562.49	-1.05495	0.245844	-4.29115	1.77746e-05	0.0010183
ENSMUSG00000038550	Ciart	395.238	-1.05217	0.304691	-3.45324	0.000553905	0.0103711
ENSMUSG00000020123	Avpr1a	770.583	-1.05111	0.345442	-3.0428	0.00234391	0.027112
ENSMUSG00000032265	Tent5a	1002.34	-1.04955	0.232434	-4.5155	6.31682e-06	0.000462168
ENSMUSG00000028992	Nmnat1	683.783	0.477347	0.115883	4.11923	3.80145e-05	0.00173571
ENSMUSG00000024790	Sac3d1	1145.03	0.400728	0.0973455	4.11655	3.8458e-05	0.00175157
ENSMUSG00000063229	Ldha	104377	-0.509445	0.123797	-4.11516	3.86903e-05	0.00175776
ENSMUSG00000043557	Mdga1	409.763	-1.04642	0.342086	-3.05893	0.00222126	0.0262854
ENSMUSG00000050953	Gja1	13345.9	-1.04605	0.187055	-5.59221	2.24194e-08	6.09608e-06
ENSMUSG00000043099	Hic1	1450.2	-1.046	0.287203	-3.64201	0.000270513	0.00639196
ENSMUSG00000054951	9130008F23Rik	727.933	-0.480832	0.117257	-4.10068	4.11936e-05	0.001853
ENSMUSG00000027961	Lrrc39	61.8456	-1.03498	0.355398	-2.91219	0.00358908	0.036065
ENSMUSG00000046434	Hnrnpa1	23271.6	-0.381408	0.0930989	-4.09681	4.18891e-05	0.00186586
ENSMUSG00000020642	Rnf144a	553.399	-1.03444	0.18733	-5.52204	3.3508e-08	8.76214e-06
ENSMUSG00000112148	Lilrb4a	340.179	-1.0335	0.258984	-3.99061	6.59044e-05	0.00250137
ENSMUSG00000033213	AA467197	977.699	-1.03278	0.340524	-3.0329	0.00242215	0.0276657
ENSMUSG00000039910	Cited2	9559.84	-1.0303	0.243861	-4.22494	2.39e-05	0.00125853
ENSMUSG00000038412	Higd1a	6044.31	-1.02962	0.265001	-3.88535	0.000102181	0.00332417
ENSMUSG00000039683	Sdk1	266.644	-1.02962	0.346494	-2.97154	0.00296313	0.0318638
ENSMUSG00000056671	Prelid2	585.215	-1.02721	0.203613	-5.04489	4.53774e-07	6.38812e-05
ENSMUSG00000028634	Hivep3	423.582	-1.02609	0.294256	-3.48705	0.000488375	0.00948531
ENSMUSG00000060568	Fam78b	1070.7	-1.02562	0.274696	-3.73366	0.000188716	0.0051085
ENSMUSG00000030718	Ppme1	5335.25	-0.480547	0.117535	-4.08855	4.34086e-05	0.00189786
ENSMUSG00000034485	Uaca	4978.73	-0.435499	0.106534	-4.0879	4.35305e-05	0.00189786
ENSMUSG00000112794	Gm48878	280.494	-1.02312	0.329439	-3.10563	0.00189874	0.0238396
ENSMUSG00000017400	Stac2	170.529	-1.02301	0.366193	-2.79363	0.00521196	0.0454457
ENSMUSG00000005103	Wdr1	25214.9	-0.235871	0.0578959	-4.07405	4.62022e-05	0.00199931
ENSMUSG00000117975	Itprip	4326.05	-1.02004	0.224127	-4.55118	5.33468e-06	0.000410519
ENSMUSG00000025505	Tmem80	645.684	0.350283	0.0860485	4.07077	4.68581e-05	0.00201563
ENSMUSG00000029234	Tmem165	9526.85	0.418007	0.102665	4.07154	4.6703e-05	0.00201563
ENSMUSG00000014763	Fam120b	4395.28	0.439761	0.108149	4.06624	4.7777e-05	0.00204004
ENSMUSG00000058922	Gm10052	2745.94	-0.399807	0.0983166	-4.06653	4.77181e-05	0.00204004
ENSMUSG00000117924	Tmem223	2070.55	0.457193	0.112441	4.06606	4.78153e-05	0.00204004
ENSMUSG00000040822	1700123O20Rik	2264.51	0.291015	0.0715929	4.06485	4.80624e-05	0.0020458
ENSMUSG00000035835	Plppr3	430.864	-1.01628	0.28192	-3.60484	0.000312344	0.00702294
ENSMUSG00000016239	Lonrf3	527.235	-1.01303	0.260104	-3.89471	9.8315e-05	0.00325064
ENSMUSG00000112023	Lilr4b	1067.58	-1.01174	0.246943	-4.09707	4.18406e-05	0.00186586
ENSMUSG00000027937	Jtb	3799.73	0.326914	0.0805657	4.05773	4.95516e-05	0.00208806
ENSMUSG00000028709	Mob3c	990.42	0.528038	0.130154	4.05704	4.96993e-05	0.00208806
ENSMUSG00000028339	Col15a1	10018	-1.0098	0.282218	-3.57808	0.000346133	0.0075159
ENSMUSG00000003166	Dgcr2	5137.81	0.307752	0.0758867	4.05542	5.0044e-05	0.00209587
ENSMUSG00000097993	Ptprv	98.6526	-1.00971	0.330233	-3.05756	0.00223147	0.0263067
ENSMUSG00000021070	Bdkrb2	125.062	-1.00792	0.26865	-3.75179	0.000175579	0.00485549
ENSMUSG00000043445	Pgp	3149.25	-0.551096	0.136029	-4.05131	5.0932e-05	0.00211845
ENSMUSG00000035673	Sbno2	10673.1	-0.344333	0.0850286	-4.04962	5.13009e-05	0.00212409
ENSMUSG00000040133	Gpr176	1549.11	-1.00726	0.240095	-4.19524	2.72579e-05	0.001368
ENSMUSG00000097090	Gm26724	57.7504	-1.00446	0.277393	-3.62109	0.00029337	0.00674825
ENSMUSG00000032594	Ip6k1	4254.46	0.307041	0.0759097	4.04482	5.23627e-05	0.00215824
ENSMUSG00000024095	Hnrnpll	5070.14	-0.324677	0.0802818	-4.04422	5.24974e-05	0.00215891
ENSMUSG00000015942	Gtf2ird2	1660.48	0.529815	0.131096	4.04141	5.31306e-05	0.00218003
ENSMUSG00000078580	E430018J23Rik	354.96	0.383222	0.094855	4.04008	5.34328e-05	0.0021875
ENSMUSG00000113996	Gm48455	15.7913	-1.00337	0.358803	-2.79644	0.00516682	0.045298
ENSMUSG00000031723	Txnl4b	1104.95	0.3961	0.0981885	4.03407	5.48178e-05	0.00222494
ENSMUSG00000037957	Wdr20	1383.55	0.353544	0.087632	4.03442	5.47375e-05	0.00222494
ENSMUSG00000110631	Gm42047	182.874	-1.00331	0.331955	-3.02241	0.00250767	0.0282523
ENSMUSG00000040435	Ppp1r15a	3080.4	-1.00276	0.242617	-4.1331	3.57904e-05	0.00166443
ENSMUSG00000007613	Tgfbr1	7292.67	0.576099	0.142873	4.03225	5.52447e-05	0.00222521
ENSMUSG00000020190	Mknk2	8818.09	0.41742	0.10353	4.03189	5.5331e-05	0.00222521
ENSMUSG00000044786	Zfp36	3472.27	-1.00202	0.245324	-4.08447	4.4178e-05	0.00191627
ENSMUSG00000007338	Mrpl49	3598.87	0.344618	0.0855779	4.02695	5.65048e-05	0.00226741
ENSMUSG00000118642	AY036118	4799.11	-1.00198	0.161371	-6.20919	5.32569e-10	3.03198e-07
ENSMUSG00000006344	Ggt5	243.008	-1.00195	0.249009	-4.02377	5.72745e-05	0.00228822
ENSMUSG00000019326	Aoc3	1278.87	-0.999517	0.20633	-4.84427	1.27081e-06	0.000136992
ENSMUSG00000052430	Bmpr1b	154.802	-0.998622	0.242022	-4.12617	3.68859e-05	0.00169694
ENSMUSG00000048285	Frmd6	6135.95	-0.508742	0.126552	-4.02004	5.81891e-05	0.00230956
ENSMUSG00000026107	Nabp1	1706	-0.579423	0.144163	-4.01921	5.83929e-05	0.00231261
ENSMUSG00000038963	Slco4a1	5456.76	-0.989853	0.294953	-3.35597	0.000790879	0.0131944
ENSMUSG00000032308	Ulk3	1058.83	-0.513548	0.128055	-4.01038	6.0621e-05	0.0023853
ENSMUSG00000049804	Armcx4	546.208	-0.988572	0.324204	-3.04923	0.00229429	0.0267076
ENSMUSG00000079019	Insl3	27.0644	-0.988521	0.331431	-2.98258	0.00285826	0.0310845
ENSMUSG00000074282	Zfp94	266.218	0.574253	0.143376	4.00522	6.19588e-05	0.00242745
ENSMUSG00000028480	Glipr2	1274.01	-0.987162	0.261838	-3.77012	0.000163168	0.00459487
ENSMUSG00000056481	Cd248	2239.45	-0.985815	0.250804	-3.93062	8.47278e-05	0.00296271
ENSMUSG00000083305	Gm13315	40.911	-0.985622	0.307825	-3.20189	0.0013653	0.0191871
ENSMUSG00000047592	Nxpe5	347.139	-0.985485	0.326344	-3.01978	0.00252961	0.0284035
ENSMUSG00000046862	Pramel12	2154.71	0.447416	0.111805	4.00176	6.28731e-05	0.0024419
ENSMUSG00000067786	Nnat	70.1275	-0.983076	0.299575	-3.28156	0.00103234	0.0158522
ENSMUSG00000050471	Fam118b	1891.89	0.381337	0.0953383	3.99984	6.33865e-05	0.00244656
ENSMUSG00000054404	Slfn5	1083.64	-0.970504	0.25109	-3.86517	0.000111012	0.00353571
ENSMUSG00000020392	Cdkn2aipnl	6849.6	0.3175	0.0794172	3.99788	6.39136e-05	0.00245132
ENSMUSG00000024732	Ccdc86	1937.36	0.422346	0.105642	3.99791	6.39045e-05	0.00245132
ENSMUSG00000062127	Cttnbp2nl	8344	-0.539163	0.134909	-3.99649	6.42893e-05	0.00246055
ENSMUSG00000010021	Kif19a	43.2553	-0.970061	0.347072	-2.79498	0.00519026	0.0453647
ENSMUSG00000021203	Otub2	296.144	0.554618	0.138981	3.99061	6.59049e-05	0.00250137
ENSMUSG00000032238	Rora	571.163	-0.969831	0.21697	-4.46989	7.82613e-06	0.00054562
ENSMUSG00000039873	Neurl2	76.8199	-0.965635	0.248571	-3.88475	0.000102437	0.00332654
ENSMUSG00000055900	Tmem69	568.977	0.424162	0.10635	3.98835	6.65357e-05	0.00252006
ENSMUSG00000017548	Suz12	6145.11	-0.296217	0.0743309	-3.98512	6.74473e-05	0.00254111
ENSMUSG00000023951	Vegfa	58180.6	-0.965569	0.269843	-3.57826	0.000345892	0.0075159
ENSMUSG00000105677	Gm43328	33.343	-0.963724	0.301665	-3.19469	0.00139983	0.0194081
ENSMUSG00000024561	Mbd1	7840.74	0.295551	0.0741985	3.98325	6.79783e-05	0.00255346
ENSMUSG00000021392	Nol8	2119.8	0.38792	0.0974165	3.98208	6.83146e-05	0.00255556
ENSMUSG00000022684	Bfar	3744.15	0.329861	0.0828273	3.98251	6.81902e-05	0.00255556
ENSMUSG00000031304	Il2rg	447.839	-0.962464	0.294972	-3.2629	0.00110277	0.016508
ENSMUSG00000023923	Tbc1d5	2774.53	-0.283455	0.0712477	-3.97844	6.93676e-05	0.00258433
ENSMUSG00000107950	Gm6375	377.711	-0.478142	0.120218	-3.97729	6.97044e-05	0.00259158
ENSMUSG00000094708	Gm10359	105.78	-0.962183	0.267806	-3.59284	0.000327091	0.00724052
ENSMUSG00000034898	Filip1	163.974	-0.960157	0.257498	-3.7288	0.000192396	0.00516972
ENSMUSG00000024539	Ptpn2	4059.25	-0.377721	0.0951874	-3.96818	7.24246e-05	0.00267633
ENSMUSG00000040860	Crocc	1191.66	-0.444981	0.112189	-3.96635	7.29815e-05	0.00269145
ENSMUSG00000049517	Rps23	11363.3	-0.958417	0.256579	-3.73537	0.000187441	0.00510434
ENSMUSG00000087528	9830144P21Rik	35.7923	-0.9584	0.341364	-2.80756	0.00499181	0.0445689
ENSMUSG00000031986	Sprtn	2733.7	0.358842	0.0905584	3.96255	7.41544e-05	0.00271404
ENSMUSG00000059820	Nkapd1	1927.45	0.384929	0.0971349	3.96283	7.40655e-05	0.00271404
ENSMUSG00000018339	Gpx3	12898.6	-0.956139	0.31338	-3.05105	0.00228043	0.0266503
ENSMUSG00000063888	Rpl7l1	8785.16	0.335123	0.0846268	3.96001	7.49471e-05	0.00273609
ENSMUSG00000039831	Arhgap29	1434.3	-0.95443	0.184736	-5.16646	2.3857e-07	3.98739e-05
ENSMUSG00000028556	Dock7	6427.28	-0.4086	0.103256	-3.95715	7.58489e-05	0.00274715
ENSMUSG00000020439	Smtn	6308.38	-0.954024	0.28036	-3.40285	0.000666869	0.0118991
ENSMUSG00000108126	Gm43909	70.463	-0.952448	0.31693	-3.00524	0.00265374	0.0294972
ENSMUSG00000097920	Gm7784	248.079	-0.952195	0.328939	-2.89475	0.00379463	0.0374286
ENSMUSG00000028551	Cdkn2c	2361.78	-0.258336	0.0653821	-3.95117	7.77711e-05	0.00280007
ENSMUSG00000038628	Polr3k	3152.49	0.259697	0.0657419	3.95025	7.80705e-05	0.0028053
ENSMUSG00000042787	Exog	948.794	0.488252	0.123685	3.94755	7.89565e-05	0.00283155
ENSMUSG00000007777	0610009B22Rik	1251.82	0.470641	0.119239	3.94704	7.9123e-05	0.00283195
ENSMUSG00000037134	Prmt9	2046.24	0.384871	0.0975241	3.94642	7.93281e-05	0.00283372
ENSMUSG00000078967	Gapdh-ps16	79.5097	-0.950637	0.208017	-4.57	4.8772e-06	0.000392408
ENSMUSG00000046861	Hectd3	1615.26	0.443837	0.112506	3.94503	7.97916e-05	0.00284208
ENSMUSG00000048126	Col6a3	39277.9	-0.948487	0.282625	-3.35599	0.000790811	0.0131944
ENSMUSG00000037847	Nmrk1	751.232	0.407345	0.103337	3.9419	8.08378e-05	0.00286518
ENSMUSG00000056313	Tcim	9280.71	-0.946604	0.223935	-4.22713	2.36689e-05	0.00125349
ENSMUSG00000037280	Galnt6	421.516	-0.945722	0.311472	-3.0363	0.00239499	0.027476
ENSMUSG00000028124	Gclm	6678.72	0.422694	0.107323	3.93853	8.19835e-05	0.00288893
ENSMUSG00000020770	Unk	1384.28	-0.311596	0.0792414	-3.93224	8.4158e-05	0.00295983
ENSMUSG00000049047	Armcx3	756.076	-0.944217	0.290095	-3.25485	0.00113452	0.0169
ENSMUSG00000050022	Amz1	177.571	-0.943395	0.284429	-3.3168	0.000910562	0.0146543
ENSMUSG00000043939	A530064D06Rik	81.594	-0.941738	0.328558	-2.86627	0.00415334	0.0395534
ENSMUSG00000029648	Flt1	4960.74	-0.939371	0.210816	-4.45589	8.35456e-06	0.000576528
ENSMUSG00000020843	Timm22	2136.73	0.285719	0.0727606	3.92683	8.60727e-05	0.00299686
ENSMUSG00000056900	Usp13	171.155	-0.937069	0.202192	-4.63454	3.57727e-06	0.000307409
ENSMUSG00000022043	Trim35	11213.9	0.361888	0.0922055	3.9248	8.6802e-05	0.00301211
ENSMUSG00000020108	Ddit4	9527.52	-0.935428	0.15567	-6.00906	1.86605e-09	7.93997e-07
ENSMUSG00000071656	Lrrn4cl	261.429	-0.932719	0.320891	-2.90665	0.0036532	0.0364281
ENSMUSG00000085295	4930430E12Rik	39.9352	-0.932103	0.272153	-3.42492	0.000614971	0.0112148
ENSMUSG00000111857	1190001M18Rik	32.0161	-0.93043	0.309729	-3.00401	0.00266446	0.0295802
ENSMUSG00000098092	Gm2076	235.468	-0.926514	0.252774	-3.66539	0.000246963	0.00603916
ENSMUSG00000060301	2610008E11Rik	974.275	0.313201	0.0799181	3.91903	8.89064e-05	0.00305028
ENSMUSG00000039461	Tcta	923.866	0.478519	0.122168	3.91688	8.97008e-05	0.00307175
ENSMUSG00000039361	Picalm	21508.9	-0.358483	0.0915367	-3.91628	8.99267e-05	0.0030737
ENSMUSG00000035969	Rusc2	4045.31	-0.926357	0.178783	-5.18145	2.20166e-07	3.78395e-05
ENSMUSG00000079523	Tmsb10	84252.8	-0.468653	0.119738	-3.91399	9.07831e-05	0.00309138
ENSMUSG00000054256	Msi1	149.131	-0.925594	0.26171	-3.53671	0.000405146	0.00837791
ENSMUSG00000038975	Rabggtb	4649.65	-0.428228	0.109498	-3.91082	9.19851e-05	0.00311484
ENSMUSG00000103041	Gm37305	658.707	0.383203	0.097985	3.91083	9.19782e-05	0.00311484
ENSMUSG00000042684	Npl	429.435	-0.92543	0.322511	-2.86945	0.00411181	0.0393636
ENSMUSG00000029064	Gnb1	39212.9	-0.207253	0.0530404	-3.90745	9.32735e-05	0.00314677
ENSMUSG00000049287	Iba57	662.544	0.479897	0.122882	3.90535	9.4088e-05	0.00316254
ENSMUSG00000057156	Homez	711.752	0.50019	0.128067	3.9057	9.39546e-05	0.00316254
ENSMUSG00000020099	Unc5b	19807.6	-0.447367	0.114578	-3.90448	9.44283e-05	0.00316813
ENSMUSG00000025377	Tepsin	906.223	0.371767	0.0952974	3.90113	9.57467e-05	0.00320025
ENSMUSG00000086712	Mexis	134.887	-0.916974	0.324899	-2.82234	0.00476752	0.0432758
ENSMUSG00000031799	Tpm4	69234.7	-0.344974	0.088421	-3.90149	9.56019e-05	0.00320025
ENSMUSG00000005312	Ubqln1	8844.61	-0.220624	0.0565859	-3.89892	9.66214e-05	0.00321263
ENSMUSG00000091243	Vgll3	634.516	-0.914058	0.283828	-3.22046	0.00127984	0.0183447
ENSMUSG00000062397	Zfp706	14792.4	0.369187	0.0947045	3.8983	9.68708e-05	0.00321456
ENSMUSG00000074030	Exoc8	2026.83	0.429553	0.110238	3.89661	9.755e-05	0.00323121
ENSMUSG00000046275	Trarg1	116.917	-0.913794	0.313532	-2.91451	0.00356244	0.0359009
ENSMUSG00000031637	Lrp2bp	34.6706	-0.910403	0.317475	-2.86764	0.00413551	0.0394578
ENSMUSG00000017314	Mpp2	1060.32	-0.909238	0.307721	-2.95475	0.00312925	0.032953
ENSMUSG00000038146	Notch3	912.917	-0.908396	0.285861	-3.17775	0.00148422	0.0201694
ENSMUSG00000055172	C1ra	1264.19	-0.907821	0.228735	-3.96887	7.2213e-05	0.00267393
ENSMUSG00000021196	Pfkp	5077.87	-0.907245	0.20109	-4.51163	6.43306e-06	0.000466922
ENSMUSG00000115149	9330188P03Rik	502.687	-0.907148	0.205732	-4.40938	1.03668e-05	0.00067211
ENSMUSG00000032515	Csrnp1	1603.72	-0.907117	0.237933	-3.81249	0.000137575	0.0041427
ENSMUSG00000022754	Tmem45a	1003.97	-0.904193	0.226893	-3.98511	6.74483e-05	0.00254111
ENSMUSG00000060594	Layn	992.128	-0.90012	0.243928	-3.69011	0.000224158	0.00567972
ENSMUSG00000073062	Zxdb	190.879	-0.897118	0.267267	-3.35663	0.000788978	0.0131944
ENSMUSG00000036873	2410004B18Rik	1840.33	0.257608	0.0664107	3.87902	0.000104879	0.00338776
ENSMUSG00000038987	Cfap157	95.3083	-0.896239	0.241779	-3.70685	0.000209856	0.00548117
ENSMUSG00000104394	Gm37254	81.0401	-0.895387	0.248401	-3.6046	0.000312636	0.00702294
ENSMUSG00000045932	Ifit2	268.566	-0.895147	0.244885	-3.65538	0.000256798	0.0061917
ENSMUSG00000003032	Klf4	5131.13	-0.891327	0.278915	-3.19569	0.00139495	0.0193713
ENSMUSG00000040795	Iqcc	1081.39	0.454965	0.11739	3.87566	0.000106335	0.00341659
ENSMUSG00000033361	Prrg3	273.803	-0.891009	0.284417	-3.13275	0.00173175	0.0222803
ENSMUSG00000048878	Hexim1	3034.91	0.507929	0.131185	3.87186	0.000108009	0.00345819
ENSMUSG00000053007	Creb5	2927.03	-0.888316	0.197978	-4.48693	7.22554e-06	0.000512198
ENSMUSG00002075524		287.692	-0.884822	0.311181	-2.84344	0.004463	0.0415467
ENSMUSG00000063049	Ing2	2018.83	-0.485659	0.125638	-3.86554	0.000110844	0.00353571
ENSMUSG00000075511	1700001L05Rik	177.636	-0.882674	0.30981	-2.84908	0.00438459	0.0410368
ENSMUSG00000087006	Gm13889	304.684	-0.882295	0.286484	-3.07974	0.00207183	0.0252303
ENSMUSG00000031987	Egln1	18806.3	-0.879271	0.227566	-3.86381	0.000111632	0.00354925
ENSMUSG00000029163	Emilin1	4447.27	-0.87919	0.22007	-3.99505	6.46799e-05	0.00247031
ENSMUSG00000022074	Tnfrsf10b	1931.19	-0.340324	0.0881422	-3.86108	0.000112886	0.00356421
ENSMUSG00000009406	Elk1	1727	-0.204968	0.0531002	-3.86003	0.000113374	0.00357344
ENSMUSG00000116802	Gm5165	308.94	0.526725	0.136473	3.85954	0.0001136	0.00357437
ENSMUSG00000019027	Dnah1	29.6574	-0.876538	0.28684	-3.05585	0.00224424	0.0263778
ENSMUSG00000026694	Eef1aknmt	1630.02	0.436756	0.113302	3.85481	0.000115822	0.00363173
ENSMUSG00000022771	Ppil2	5763.12	0.295554	0.0767129	3.85273	0.000116807	0.00365634
ENSMUSG00000097130	Gm5262	60.6365	-0.87427	0.291277	-3.00151	0.00268648	0.0297161
ENSMUSG00000031819	Emc8	4294.57	0.336689	0.0874741	3.84902	0.000118591	0.00369946
ENSMUSG00000027200	Sema6d	2299.81	-0.873891	0.262094	-3.33427	0.00085524	0.0140241
ENSMUSG00000026547	Tagln2	61962.5	-0.383889	0.0998838	-3.84336	0.000121363	0.00377302
ENSMUSG00000020886	Dlg4	1878.86	-0.872367	0.27933	-3.12307	0.00178974	0.0227656
ENSMUSG00000001440	Kpnb1	30356.8	-0.270998	0.0705721	-3.84002	0.000123025	0.00379234
ENSMUSG00000035202	Lars2	27317.3	-0.869191	0.31036	-2.80059	0.0051009	0.044958
ENSMUSG00000024912	Fosl1	649.239	-0.868224	0.272869	-3.18183	0.00146347	0.0200011
ENSMUSG00000038888	Ctu1	636.724	0.443061	0.115376	3.84016	0.000122956	0.00379234
ENSMUSG00000030753	Thap12	5205.1	0.250052	0.0651354	3.83896	0.000123558	0.00380232
ENSMUSG00000048572	Tmem252	649.745	-0.867361	0.307889	-2.81712	0.00484569	0.043725
ENSMUSG00000032602	Slc25a20	2191.86	0.393355	0.102497	3.83771	0.000124186	0.0038088
ENSMUSG00000022221	Ripk3	737.389	-0.866868	0.244581	-3.54429	0.00039367	0.00822462
ENSMUSG00000041779	Tram2	1844.6	-0.493381	0.128712	-3.8332	0.000126485	0.00386629
ENSMUSG00000041126	H2az2	6012.74	0.437299	0.114094	3.83279	0.0001267	0.00386636
ENSMUSG00000001473	Tubb6	11720.4	-0.866214	0.196339	-4.41182	1.02503e-05	0.000666928
ENSMUSG00000032840	Spring1	2400.38	0.350059	0.0915127	3.82525	0.000130641	0.0039601
ENSMUSG00000020689	Itgb3	3283.38	-0.86594	0.24588	-3.5218	0.000428632	0.00871062
ENSMUSG00000040280	Ndufa4l2	1041.15	-0.86582	0.284981	-3.03816	0.00238025	0.0273759
ENSMUSG00000028233	Tgs1	2126.76	0.256601	0.0671508	3.82127	0.000132768	0.00401788
ENSMUSG00000097415	AU020206	2281.12	-0.864055	0.239252	-3.61149	0.000304445	0.00691569
ENSMUSG00000024006	Stk38	6366.78	0.226719	0.0594418	3.81414	0.000136659	0.00412195
ENSMUSG00000028965	Tnfrsf9	3538.98	-0.863374	0.180485	-4.78362	1.72164e-06	0.000175222
ENSMUSG00000058135	Gstm1	3152.16	0.548439	0.144012	3.80828	0.000139935	0.00420682
ENSMUSG00000032842	Abcc10	585.795	0.382662	0.100496	3.80772	0.000140254	0.00420948
ENSMUSG00000032387	Rbpms2	729.676	-0.862996	0.288105	-2.99542	0.00274067	0.0301507
ENSMUSG00000020402	Vdac1	23678	-0.379556	0.0998127	-3.80268	0.000143139	0.00428195
ENSMUSG00000021327	Zkscan3	2224.73	0.341495	0.0898314	3.80151	0.000143815	0.00429512
ENSMUSG00000024378	Stard4	2613.39	-0.53391	0.140489	-3.80037	0.00014448	0.00430619
ENSMUSG00000071256	Zfp213	1175.98	0.535266	0.140857	3.80006	0.000144658	0.00430619
ENSMUSG00000044337	Ackr3	5048.41	-0.525721	0.138396	-3.79866	0.00014548	0.00431655
ENSMUSG00000003865	Gys1	7397.88	-0.861602	0.212383	-4.05683	4.9743e-05	0.00208806
ENSMUSG00000036533	Cdc42ep3	446.191	-0.860174	0.238691	-3.60372	0.0003137	0.00703817
ENSMUSG00000078592	Gm4609	73.3191	-0.859407	0.270215	-3.18045	0.00147046	0.0200409
ENSMUSG00000030604	Zfp626	1009.55	0.451313	0.118911	3.79538	0.000147418	0.00435278
ENSMUSG00000000530	Acvrl1	1122.91	-0.856351	0.219152	-3.90756	9.32321e-05	0.00314677
ENSMUSG00000031381	Piga	1230.68	-0.543009	0.143155	-3.79315	0.000148746	0.00437073
ENSMUSG00000001156	Mxd1	2438.02	-0.856247	0.187604	-4.56412	5.01595e-06	0.000399042
ENSMUSG00000014668	Chfr	2876.32	0.351052	0.0925973	3.79117	0.000149939	0.00439267
ENSMUSG00000043889	Gm8399	1606.52	-0.514245	0.135659	-3.79071	0.000150216	0.00439267
ENSMUSG00000096472	Cdkn2d	1290.68	-0.855522	0.114657	-7.4616	8.54773e-14	1.41566e-10
ENSMUSG00000046916	Myct1	329.76	-0.855061	0.231746	-3.68965	0.000224565	0.00568211
ENSMUSG00000033350	Chst2	835.377	-0.855021	0.221194	-3.86548	0.000110871	0.00353571
ENSMUSG00000113450	Zfp935	177.864	0.501568	0.132423	3.78762	0.0001521	0.00442646
ENSMUSG00000020525	Ppm1d	1559.65	0.389443	0.1029	3.78468	0.000153905	0.00446471
ENSMUSG00000092981	Mir5125	173.764	-0.85257	0.248559	-3.43006	0.000603455	0.0110824
ENSMUSG00000071379	Hpcal1	5120.72	-0.374348	0.0989335	-3.78383	0.000154432	0.00447289
ENSMUSG00000094526	Gm21451	59.5969	-0.852141	0.304492	-2.79857	0.00513295	0.0451269
ENSMUSG00000018809	Smyd4	503.523	0.346044	0.0915293	3.7807	0.000156391	0.00451206
ENSMUSG00000027243	Harbi1	570.766	0.383519	0.101454	3.78024	0.000156676	0.00451206
ENSMUSG00000030870	Ubfd1	5544.5	0.376801	0.0996909	3.77969	0.000157023	0.00451206
ENSMUSG00000050079	Rspry1	3696.15	0.25045	0.066256	3.78003	0.000156808	0.00451206
ENSMUSG00000033972	Zfp944	665.65	0.386319	0.10225	3.77817	0.000157987	0.00452581
ENSMUSG00000034473	Sec22a	1471.48	0.448804	0.118789	3.77815	0.000157998	0.00452581
ENSMUSG00000032536	Trak1	4742.64	-0.290111	0.0768105	-3.77697	0.000158749	0.00454018
ENSMUSG00000035232	Pdk3	2376.05	-0.422731	0.111964	-3.77561	0.000159614	0.00455777
ENSMUSG00000000127	Fer	2892.87	-0.400067	0.105989	-3.77462	0.000160251	0.00456093
ENSMUSG00000057098	Ebf1	477.102	-0.852073	0.190649	-4.46932	7.84677e-06	0.00054562
ENSMUSG00000083863	Gm13341	159.28	-0.851605	0.290667	-2.92983	0.00339147	0.0347203
ENSMUSG00000005686	Ampd3	1024.2	-0.850376	0.212571	-4.00043	6.32272e-05	0.00244559
ENSMUSG00000032860	P2ry2	471.65	-0.849688	0.20773	-4.09034	4.30741e-05	0.0018909
ENSMUSG00000023147	Get1	1709.26	0.481461	0.127706	3.77007	0.0001632	0.00459487
ENSMUSG00000030782	Tgfb1i1	1417.11	-0.849536	0.213189	-3.9849	6.75099e-05	0.00254111
ENSMUSG00000029422	Rsrc2	5234.07	-0.387461	0.102761	-3.77052	0.000162905	0.00459487
ENSMUSG00000039901	Armh3	1372.01	0.20956	0.0555906	3.76971	0.000163436	0.00459487
ENSMUSG00000052302	Tbc1d30	99.24	-0.84851	0.230138	-3.68696	0.000226953	0.00570294
ENSMUSG00000028664	Ephb2	596.46	-0.847862	0.27091	-3.12968	0.00174997	0.0223883
ENSMUSG00000064043	Trerf1	3850.93	-0.353736	0.0939516	-3.76508	0.000166493	0.00466642
ENSMUSG00000028300	C9orf72	1714.47	-0.516919	0.137323	-3.76426	0.000167042	0.00467461
ENSMUSG00000007655	Cav1	9134.85	-0.847577	0.270293	-3.13577	0.00171402	0.0221926
ENSMUSG00000000148	Brat1	1804.43	0.478483	0.127206	3.76147	0.000168916	0.00470189
ENSMUSG00000044330	Gm9790	364.995	-0.846668	0.250028	-3.3863	0.000708426	0.0123978
ENSMUSG00000044098	Rsbn1	2230.3	-0.844475	0.167642	-5.03737	4.71978e-07	6.5298e-05
ENSMUSG00000055725	Paqr3	290.854	0.480917	0.128006	3.75698	0.000171977	0.00477604
ENSMUSG00000031558	Slit2	7040.41	-0.412651	0.10985	-3.75649	0.000172314	0.00477811
ENSMUSG00000005465	Il27ra	102.62	-0.843872	0.2858	-2.95267	0.00315043	0.0331186
ENSMUSG00000064358	mt-Co3	2179.37	-0.435066	0.115965	-3.7517	0.000175638	0.00485549
ENSMUSG00000098240	Gm4575	179.731	-0.84383	0.227655	-3.70661	0.000210054	0.00548117
ENSMUSG00000052125	F730043M19Rik	153.02	-0.842891	0.300869	-2.80153	0.00508616	0.0449151
ENSMUSG00000080227	Gm13343	59.702	-0.840557	0.253804	-3.31183	0.000926877	0.0148642
ENSMUSG00000040128	Pnrc1	8221.31	-0.574048	0.153305	-3.74447	0.000180774	0.00496732
ENSMUSG00000014470	Rnf166	3930.63	0.274236	0.0732451	3.74409	0.000181051	0.00496744
ENSMUSG00000054675	Tmem119	3659.93	-0.839109	0.266524	-3.14834	0.00164199	0.021536
ENSMUSG00000059810	Rgs3	843.267	-0.838096	0.254938	-3.28745	0.00101098	0.0156669
ENSMUSG00000034168	Irf2bpl	6867.51	-0.421412	0.112784	-3.73645	0.000186635	0.00509762
ENSMUSG00000040620	Dhx33	2719.3	0.353372	0.0945972	3.73555	0.000187307	0.00510434
ENSMUSG00000027314	Dll4	1231.92	-0.835916	0.214299	-3.90071	9.59128e-05	0.00320025
ENSMUSG00000036863	Syde2	395.743	-0.558555	0.149577	-3.73422	0.000188296	0.0051085
ENSMUSG00000040482	Dxo	1632.14	0.25392	0.067992	3.73456	0.000188045	0.0051085
ENSMUSG00000031872	Bean1	103.179	-0.835381	0.295655	-2.82553	0.00472031	0.0430132
ENSMUSG00000050721	Plekho2	7606.01	-0.835305	0.165435	-5.04913	4.43831e-07	6.31696e-05
ENSMUSG00000106574	Gm2451	125.656	-0.83501	0.188751	-4.42387	9.69499e-06	0.000640976
ENSMUSG00000058056	Palld	13965.4	-0.46025	0.123303	-3.73267	0.000189463	0.00511354
ENSMUSG00000024646	Cyb5a	7185.06	0.534745	0.143288	3.73196	0.000189996	0.00512035
ENSMUSG00000042742	Bmt2	1997.75	-0.502743	0.134754	-3.73081	0.000190865	0.00513616
ENSMUSG00000100794	Gm29667	355.043	-0.83123	0.272194	-3.05382	0.0022595	0.0265202
ENSMUSG00000031502	Col4a1	94758.4	-0.541684	0.145315	-3.72767	0.000193261	0.00518532
ENSMUSG00000024293	Esco1	1709.03	0.354551	0.0951297	3.72703	0.000193752	0.00519084
ENSMUSG00000025138	Sirt7	1569.79	0.360685	0.0967891	3.7265	0.000194156	0.00519404
ENSMUSG00000013275	Slc41a1	3791.02	-0.453351	0.121714	-3.72471	0.000195538	0.00521569
ENSMUSG00000024043	Arhgap28	156.397	-0.830368	0.227384	-3.65184	0.000260373	0.00623321
ENSMUSG00000027397	Slc20a1	4750.56	-0.82927	0.255327	-3.24788	0.00116268	0.017179
ENSMUSG00000027845	Dclre1b	752.451	0.393322	0.105724	3.72028	0.000198999	0.00528478
ENSMUSG00000056537	Rlim	7237.29	-0.357531	0.0960998	-3.72042	0.000198893	0.00528478
ENSMUSG00000054469	Lclat1	2700.31	-0.504961	0.135759	-3.71955	0.00019958	0.00528481
ENSMUSG00000066232	Ipo7	12341.9	-0.336758	0.0905333	-3.71971	0.000199451	0.00528481
ENSMUSG00000097959	Gm6931	51.104	-0.828216	0.268826	-3.08086	0.00206403	0.0252303
ENSMUSG00000039633	Lonrf1	1000.63	-0.82652	0.210499	-3.92648	8.61979e-05	0.00299686
ENSMUSG00000024900	Cpt1a	10752.6	0.395789	0.106665	3.71058	0.000206783	0.00545031
ENSMUSG00000060149	BC002059	691.233	0.391937	0.105639	3.71014	0.000207142	0.00545031
ENSMUSG00000059852	Kcng2	53.9206	-0.824497	0.28299	-2.91352	0.00357377	0.0359707
ENSMUSG00000020766	Galk1	5426.9	-0.401841	0.108375	-3.70787	0.00020901	0.00548117
ENSMUSG00000031523	Dlc1	1213.66	-0.823381	0.185957	-4.42781	9.51956e-06	0.000632946
ENSMUSG00000020623	Map2k6	2087.56	-0.819176	0.172129	-4.75909	1.94464e-06	0.000191499
ENSMUSG00000019916	P4ha1	15103.5	-0.818966	0.185997	-4.40311	1.06708e-05	0.000688331
ENSMUSG00000033788	Dysf	793.396	-0.817822	0.240981	-3.39371	0.000689521	0.0122077
ENSMUSG00000042622	Maff	5461.4	-0.816833	0.230259	-3.54746	0.000388966	0.00814827
ENSMUSG00000097999	Gm9061	128.033	-0.81501	0.28542	-2.85548	0.00429718	0.0404998
ENSMUSG00000031887	Tradd	2688.79	0.298511	0.0805665	3.70515	0.000211269	0.00548744
ENSMUSG00000026712	Mrc1	7744.85	-0.814275	0.272038	-2.99324	0.00276036	0.0302759
ENSMUSG00000038065	Mturn	1805.06	0.403223	0.108841	3.70469	0.000211646	0.00548744
ENSMUSG00000058013	Septin11	10813.9	-0.423392	0.114303	-3.70412	0.000212129	0.00548945
ENSMUSG00000021501	Caml	1842.32	0.30054	0.0811809	3.7021	0.000213822	0.00551916
ENSMUSG00000037640	Zfp60	1618.95	0.484042	0.130751	3.70203	0.000213884	0.00551916
ENSMUSG00000026094	Stk17b	3162.17	-0.485505	0.131211	-3.70018	0.000215443	0.00555155
ENSMUSG00000104913	Gm6560	12039.7	-0.45712	0.123576	-3.69909	0.000216372	0.00556761
ENSMUSG00000028540	Dph2	1011.58	0.44039	0.119106	3.69746	0.00021777	0.00559568
ENSMUSG00000028525	Pde4b	1353.78	-0.545487	0.147545	-3.6971	0.000218081	0.00559576
ENSMUSG00000034681	Rnps1	10937.9	-0.339959	0.0919858	-3.69577	0.000219218	0.00561703
ENSMUSG00000051335	Gfod1	1992.13	-0.813709	0.230683	-3.52739	0.000419677	0.00861
ENSMUSG00000030319	Cand2	119.593	-0.813603	0.2486	-3.27273	0.00106513	0.0161839
ENSMUSG00000033066	Gas7	860.632	-0.812865	0.293832	-2.76643	0.00566736	0.0481118
ENSMUSG00000049957	Ccdc137	1569.8	0.321503	0.0870682	3.69254	0.000222023	0.00565209
ENSMUSG00000054520	Sh3bp2	2777.35	-0.278868	0.0755175	-3.69276	0.000221829	0.00565209
ENSMUSG00000032374	Plod2	5811.49	-0.811908	0.205153	-3.95758	7.57117e-05	0.00274715
ENSMUSG00000083836	Ldha-ps2	574.617	-0.452293	0.12252	-3.69158	0.000222867	0.00565486
ENSMUSG00000098222	Gm8318	1139.9	-0.811346	0.246637	-3.28964	0.00100317	0.0155937
ENSMUSG00000040690	Col16a1	7241.29	-0.810175	0.237435	-3.4122	0.000644407	0.0116121
ENSMUSG00000023971	Rrp36	1969.87	0.308325	0.083615	3.68743	0.000226527	0.00570294
ENSMUSG00000050931	Sgms2	10668.6	-0.809636	0.165181	-4.9015	9.51093e-07	0.000107621
ENSMUSG00000067942	Zfp160	1066.06	0.368498	0.099929	3.6876	0.000226377	0.00570294
ENSMUSG00000099294	Gm11214	104.465	-0.809304	0.265765	-3.04519	0.00232534	0.0269656
ENSMUSG00000025855	Prkar1b	223.077	-0.808286	0.248914	-3.24725	0.00116525	0.017189
ENSMUSG00000046822	Slc39a3	1671.06	0.469468	0.127408	3.68477	0.000228911	0.00574422
ENSMUSG00000040732	Erg	567.055	-0.807472	0.227274	-3.55285	0.000381076	0.00803523
ENSMUSG00000024642	Tle4	4117.7	0.489895	0.133033	3.6825	0.000230954	0.00577955
ENSMUSG00000031119	Gpc4	522.822	-0.807209	0.274095	-2.945	0.00322957	0.0336015
ENSMUSG00000025025	Mxi1	5887.93	-0.80645	0.186633	-4.32104	1.55293e-05	0.000921538
ENSMUSG00000021411	Pxdc1	3560.72	-0.564636	0.15364	-3.67506	0.000237789	0.00592618
ENSMUSG00000029486	Mrpl1	3155.79	0.424593	0.11566	3.67105	0.000241554	0.00599158
ENSMUSG00000032479	Map4	14542.1	-0.405424	0.11043	-3.67131	0.00024131	0.00599158
ENSMUSG00000095168	Gm4795	192.496	-0.80626	0.23908	-3.37235	0.0007453	0.0127372
ENSMUSG00000031609	Sap30	3477.97	-0.806109	0.179906	-4.48071	7.43935e-06	0.000525311
ENSMUSG00000022105	Rb1	1307.64	-0.405774	0.110585	-3.66933	0.000243184	0.00599568
ENSMUSG00000049922	Slc35c1	3184.23	0.506905	0.138135	3.66963	0.000242897	0.00599568
ENSMUSG00000063659	Zbtb18	2766.69	-0.38848	0.105863	-3.66966	0.000242869	0.00599568
ENSMUSG00000081099	Gm5270	771.35	-0.805759	0.233251	-3.45447	0.00055138	0.0103344
ENSMUSG00000038007	Acer2	540.192	-0.804225	0.1142	-7.04223	1.89191e-12	1.91482e-09
ENSMUSG00000058298	Mcm9	729.315	0.442846	0.120741	3.66773	0.000244714	0.00602244
ENSMUSG00000038264	Sema7a	8328.19	-0.803989	0.276161	-2.91131	0.00359922	0.0360873
ENSMUSG00000000531	Tamalin	1533.57	-0.803288	0.194997	-4.11949	3.79713e-05	0.00173571
ENSMUSG00000070691	Runx3	426.117	-0.802566	0.268011	-2.99453	0.0027487	0.0302026
ENSMUSG00000049580	Tsku	1307	-0.801432	0.241731	-3.31539	0.000915154	0.0147152
ENSMUSG00000098135	Gm6946	147.522	-0.801264	0.238222	-3.36352	0.000769558	0.0130175
ENSMUSG00000056962	Jmjd6	3448.98	-0.799932	0.137667	-5.81064	6.2236e-09	2.02467e-06
ENSMUSG00000062101	Zfp119b	276.236	0.507723	0.138661	3.66161	0.000250633	0.00610431
ENSMUSG00000039529	Atp8b1	528.327	-0.798991	0.227496	-3.5121	0.000444572	0.00891984
ENSMUSG00000026171	Rnf25	2474.16	0.313309	0.0856053	3.65993	0.000252286	0.00612501
ENSMUSG00000050619	Zscan29	993.266	0.500165	0.13667	3.65966	0.000252547	0.00612501
ENSMUSG00000027954	Efna1	4862.42	-0.798349	0.236225	-3.37961	0.000725887	0.0125815
ENSMUSG00000038936	Sccpdh	2603.72	-0.573595	0.156763	-3.65899	0.000253209	0.00612612
ENSMUSG00000036249	Rbm43	1182.98	0.393467	0.107565	3.65794	0.000254246	0.00614305
ENSMUSG00000020423	Btg2	2068.7	-0.797708	0.254945	-3.12894	0.00175438	0.0224133
ENSMUSG00000084011	Gm12969	64.4343	-0.7974	0.237452	-3.35815	0.000784657	0.013175
ENSMUSG00000059022	Kcp	190.304	-0.795274	0.219604	-3.6214	0.000293013	0.00674825
ENSMUSG00000049950	Rpp38	612.643	0.40392	0.110558	3.65347	0.000258717	0.00621809
ENSMUSG00000072941	Sod3	7493.32	-0.792128	0.257323	-3.07834	0.00208155	0.0253149
ENSMUSG00000020572	Nampt	5778.84	-0.79172	0.180364	-4.38955	1.13583e-05	0.000720995
ENSMUSG00000027259	Adal	477.837	0.48573	0.133006	3.65195	0.000260258	0.00623321
ENSMUSG00000108276	Gm36640	108.152	-0.791602	0.249434	-3.17359	0.00150568	0.0202738
ENSMUSG00000041278	Ttc1	3259.88	0.289978	0.0794361	3.65045	0.000261778	0.00625043
ENSMUSG00000073490	Ifi207	1209.76	-0.790563	0.234985	-3.36431	0.000767348	0.0129922
ENSMUSG00000031993	Snx19	2996.8	0.364358	0.0999028	3.64712	0.000265192	0.00631539
ENSMUSG00000027435	Cd93	4822.84	-0.789781	0.235171	-3.35833	0.000784143	0.013175
ENSMUSG00000027514	Zbp1	267.854	-0.78945	0.274978	-2.87096	0.00409232	0.0392087
ENSMUSG00000025155	Dus1l	1785.06	0.277359	0.0760994	3.64469	0.00026771	0.00635044
ENSMUSG00000016528	Mapkapk2	15401.2	-0.351408	0.0964701	-3.64266	0.000269832	0.00639053
ENSMUSG00000045519	Zfp560	1119.71	0.38124	0.104667	3.64241	0.000270101	0.00639053
ENSMUSG00000097985	Gm5274	140.467	-0.787899	0.209477	-3.76128	0.000169049	0.00470189
ENSMUSG00000049800	Sertad2	4684.48	-0.505758	0.138986	-3.63891	0.000273793	0.0064611
ENSMUSG00000038530	Rgs4	243.028	-0.787459	0.228407	-3.44762	0.000565549	0.0105134
ENSMUSG00000056529	Ptafr	312.954	-0.785891	0.264902	-2.96672	0.00300995	0.0321804
ENSMUSG00000021890	Eaf1	5674.44	-0.416883	0.114614	-3.63727	0.000275548	0.00647734
ENSMUSG00000026754	Golga1	2020.13	0.407399	0.112049	3.63589	0.00027702	0.00650354
ENSMUSG00000030393	Zik1	358.37	0.473765	0.130323	3.63532	0.000277636	0.00650961
ENSMUSG00000037669	Ldah	3425.02	0.468918	0.129029	3.63421	0.000278836	0.00652935
ENSMUSG00000033307	Mif	15792.1	-0.50002	0.137626	-3.63317	0.000279964	0.00654065
ENSMUSG00000090958	Lrrc32	1859.6	-0.78559	0.245656	-3.19793	0.00138418	0.0192938
ENSMUSG00000040734	Ppp1r13l	3357.01	-0.487366	0.134169	-3.63246	0.00028073	0.00654843
ENSMUSG00000049878	Rlf	3048.91	-0.784688	0.134868	-5.81818	5.94924e-09	1.97061e-06
ENSMUSG00000071281	Zfp65	737.143	0.543906	0.149944	3.6274	0.000286285	0.00666096
ENSMUSG00000082204	Gm7722	38.5333	-0.780775	0.239256	-3.26334	0.00110107	0.0164961
ENSMUSG00000032902	Slc16a1	14060.1	-0.442935	0.122204	-3.62456	0.000289458	0.00671765
ENSMUSG00000031490	Eif4ebp1	8103.3	-0.447198	0.123441	-3.62276	0.000291471	0.00674694
ENSMUSG00000029373	Pf4	3264.39	-0.779738	0.257589	-3.02707	0.00246939	0.0279751
ENSMUSG00000096433	Zfp994	697.752	0.464957	0.128343	3.62278	0.000291453	0.00674694
ENSMUSG00000020923	Ubtf	11880.1	0.360577	0.0995505	3.62205	0.000292278	0.00674825
ENSMUSG00000080994	Gm13464	483.633	-0.778938	0.185798	-4.19239	2.76036e-05	0.00137776
ENSMUSG00000030562	Nox4	396.688	-0.7787	0.279173	-2.78931	0.00528204	0.0458012
ENSMUSG00000001506	Col1a1	298549	-0.778425	0.231171	-3.36732	0.000759028	0.0128992
ENSMUSG00000038521	C1s1	1696.89	-0.776014	0.240303	-3.22931	0.00124087	0.0179272
ENSMUSG00000096210	H1f0	19799.7	-0.304918	0.0842825	-3.6178	0.000297113	0.00681714
ENSMUSG00000066538	Gm6254	44.6696	-0.774618	0.246149	-3.14695	0.00164981	0.0215921
ENSMUSG00000078970	Wdr92	1832.3	0.339718	0.0939927	3.61431	0.000301154	0.00689249
ENSMUSG00000025147	Mob2	1486.64	0.285432	0.0790108	3.61256	0.000303184	0.00691289
ENSMUSG00000033126	Ybey	351.337	0.545185	0.150913	3.61257	0.00030318	0.00691289
ENSMUSG00000034663	Bmp2k	2089.98	-0.378015	0.10463	-3.61288	0.000302819	0.00691289
ENSMUSG00000022894	Adamts5	696.298	-0.774271	0.254192	-3.04601	0.00231897	0.026926
ENSMUSG00000003680	Taf6l	1778.97	0.35907	0.0994209	3.61162	0.00030429	0.00691569
ENSMUSG00000040990	Sh3kbp1	4611.81	-0.771581	0.252815	-3.05195	0.00227356	0.0266365
ENSMUSG00000098215	Gm7069	369.277	-0.77149	0.262686	-2.93693	0.0033148	0.0341567
ENSMUSG00000029851	Tcaf2	161.267	-0.765925	0.209541	-3.65524	0.00025694	0.0061917
ENSMUSG00000031375	Bgn	68706.4	-0.76518	0.205912	-3.71606	0.000202357	0.00535056
ENSMUSG00000070436	Serpinh1	33195.8	-0.764985	0.230242	-3.32253	0.000892056	0.0144586
ENSMUSG00000046876	Atxn1	1565.86	-0.470651	0.130485	-3.60693	0.000309836	0.00699455
ENSMUSG00000023034	Nr4a1	2594.53	-0.764767	0.238954	-3.20047	0.00137202	0.0191939
ENSMUSG00000020844	Nxn	5382.31	-0.494226	0.13706	-3.60591	0.000311055	0.0070047
ENSMUSG00000057604	Lmcd1	291.128	-0.764766	0.251419	-3.04179	0.00235175	0.027142
ENSMUSG00000042826	Fgf11	551.861	-0.76456	0.267361	-2.85965	0.00424109	0.0401858
ENSMUSG00000035513	Ntng2	111.512	-0.764487	0.227058	-3.36692	0.000760114	0.0129056
ENSMUSG00000030556	Lrrc28	640.02	0.404906	0.112397	3.60246	0.000315223	0.00706363
ENSMUSG00000051343	Rab11fip5	6144.15	-0.473818	0.131557	-3.60161	0.000316248	0.0070779
ENSMUSG00000040747	Cd53	4988.94	-0.760559	0.218552	-3.48	0.000501423	0.00967682
ENSMUSG00000033009	Ogfod1	2765.66	0.333563	0.0926634	3.59973	0.000318544	0.00710984
ENSMUSG00000031253	Srpx2	1932.72	-0.760444	0.220301	-3.45184	0.00055678	0.0103928
ENSMUSG00000027079	Clp1	1155.92	0.344546	0.0958546	3.59447	0.000325055	0.00723942
ENSMUSG00000028381	Ugcg	6302.47	-0.758234	0.147008	-5.15777	2.49906e-07	4.07228e-05
ENSMUSG00000035293	G2e3	1719.38	-0.423513	0.117868	-3.59311	0.000326758	0.00724052
ENSMUSG00000020695	Mrc2	6269.36	-0.757027	0.198428	-3.81512	0.000136117	0.00411241
ENSMUSG00000006342	Susd2	206.156	-0.755264	0.261524	-2.88793	0.00387784	0.0380229
ENSMUSG00000042116	Vwa1	1435.24	-0.755059	0.217563	-3.47053	0.000519432	0.00997156
ENSMUSG00000098149	Gapdh-ps14	654.137	-0.752721	0.237111	-3.17454	0.00150072	0.020267
ENSMUSG00000071302	2610044O15Rik8	1189.16	0.404917	0.112809	3.5894	0.000331441	0.00731804
ENSMUSG00000075486	Commd6	1402.55	0.38929	0.108448	3.58965	0.000331121	0.00731804
ENSMUSG00000059195	Gm12715	5016.09	-0.479307	0.133622	-3.58704	0.000334455	0.00736772
ENSMUSG00000019846	Lama4	5180.66	-0.752151	0.18157	-4.14249	3.43551e-05	0.0016299
ENSMUSG00000032231	Anxa2	129461	-0.365943	0.10204	-3.58626	0.000335458	0.00737792
ENSMUSG00000111388	Gm7183	134.325	-0.751507	0.268375	-2.80021	0.00510689	0.0449673
ENSMUSG00000002280	Ciao3	2277.04	0.409864	0.114393	3.58294	0.00033975	0.00744833
ENSMUSG00000044340	Phlpp1	4133.51	-0.382218	0.106687	-3.58262	0.000340162	0.00744841
ENSMUSG00000046519	Golph3l	4984.8	0.394186	0.110076	3.58101	0.000342263	0.00748541
ENSMUSG00000037349	Nudt22	995.934	0.51199	0.143008	3.58016	0.000343388	0.00750101
ENSMUSG00000059179	Gm8991	1012.42	-0.495149	0.138317	-3.57981	0.000343839	0.00750186
ENSMUSG00000056260	Lrif1	2239.86	0.558569	0.156057	3.57925	0.000344576	0.00750895
ENSMUSG00000049657	Zbtb5	970.205	0.357374	0.099859	3.57878	0.000345196	0.00751347
ENSMUSG00000117062	Ldha-ps3	68.7222	-0.749174	0.178063	-4.20736	2.58372e-05	0.00131481
ENSMUSG00000031383	Dusp9	729.799	-0.748738	0.259889	-2.88099	0.00396422	0.0385175
ENSMUSG00000018442	Derl2	4176.63	0.205201	0.0573785	3.57627	0.000348537	0.00754557
ENSMUSG00000029377	Ereg	3359.98	-0.748632	0.263797	-2.83791	0.00454107	0.0419306
ENSMUSG00000073436	Eme2	249.157	0.424203	0.118614	3.57634	0.000348437	0.00754557
ENSMUSG00000073700	Klhl21	4279.75	-0.537022	0.150221	-3.57489	0.000350382	0.00757207
ENSMUSG00000035158	Mitf	355.866	-0.748531	0.236875	-3.16002	0.00157758	0.0209325
ENSMUSG00000034850	Tmem127	6685.87	0.336865	0.0942534	3.57403	0.000351529	0.00757888
ENSMUSG00000032294	Pkm	176109	-0.460985	0.129114	-3.57037	0.000356472	0.00767637
ENSMUSG00000048481	Mypop	654.747	0.425101	0.119095	3.56942	0.000357768	0.00769518
ENSMUSG00000073405	H2-T-ps	138.042	-0.747651	0.240217	-3.1124	0.00185575	0.0234615
ENSMUSG00000018428	Akap1	5255.89	0.306348	0.0858545	3.56822	0.00035942	0.00771251
ENSMUSG00000067870	Rpl31-ps8	2987.05	-0.230105	0.0645122	-3.56684	0.000361307	0.00773837
ENSMUSG00000096740	Lbhd1	298.651	0.53039	0.148705	3.56672	0.000361475	0.00773837
ENSMUSG00000012889	Podnl1	1456.63	-0.7456	0.252843	-2.94887	0.00318935	0.0333709
ENSMUSG00000023723	Mrps23	3125.32	0.235286	0.0659861	3.56569	0.0003629	0.00775066
ENSMUSG00000025404	R3hdm2	5148.65	-0.341371	0.0957758	-3.56427	0.000364864	0.00778348
ENSMUSG00000039983	Ccdc32	1293.32	0.332829	0.093391	3.56383	0.000365484	0.0077876
ENSMUSG00000022828	Gtf2e1	1318.12	0.282362	0.0792625	3.56237	0.000367528	0.00781286
ENSMUSG00000030512	Snrpa1	2645.09	-0.329928	0.0926112	-3.5625	0.000367335	0.00781286
ENSMUSG00000036698	Ago2	13449.5	-0.74486	0.240539	-3.09663	0.00195737	0.024441
ENSMUSG00000020611	Gna13	6067.65	-0.438645	0.123238	-3.55934	0.000371793	0.00787595
ENSMUSG00000024042	Sik1	3747.41	-0.744355	0.232261	-3.20482	0.00135146	0.0190712
ENSMUSG00000111427	Gm6390	79.1966	-0.741386	0.246881	-3.00301	0.00267321	0.0296232
ENSMUSG00000040028	Elavl1	7926.83	-0.259902	0.0730495	-3.55788	0.000373856	0.00790129
ENSMUSG00000020225	Tmbim4	2525.48	0.230924	0.0649739	3.5541	0.000379271	0.00800644
ENSMUSG00000037012	Hk1	21988.8	-0.741206	0.175229	-4.22992	2.33771e-05	0.00124164
ENSMUSG00000011096	Akt1s1	6366.73	0.25891	0.0729334	3.54995	0.000385303	0.00810559
ENSMUSG00000078771	Evi2a	754.775	-0.738224	0.246583	-2.99381	0.00275516	0.0302552
ENSMUSG00000021294	Kif26a	308.341	-0.7378	0.258048	-2.85915	0.00424775	0.0401858
ENSMUSG00000027075	Slc43a1	187.562	-0.737366	0.225059	-3.27632	0.00105169	0.0160735
ENSMUSG00000098194	Gm7286	376.642	-0.736523	0.209016	-3.52377	0.000425457	0.00867997
ENSMUSG00000027204	Fbn1	11029.1	-0.736401	0.218105	-3.37636	0.000734512	0.0126499
ENSMUSG00000020077	Srgn	4048.85	-0.736167	0.26292	-2.79997	0.00511078	0.044978
ENSMUSG00000024620	Pdgfrb	8255.06	-0.736012	0.260355	-2.82696	0.00469924	0.0428697
ENSMUSG00000034449	Dhrs11	780.928	0.335833	0.0947672	3.54377	0.000394449	0.00823146
ENSMUSG00000042688	Mapk6	16024	-0.735424	0.206221	-3.56619	0.000362204	0.00774488
ENSMUSG00000053334	Ficd	1180.98	0.502427	0.141822	3.54266	0.000396117	0.00824042
ENSMUSG00000027603	Ggt7	102.472	-0.732051	0.240806	-3.04	0.00236576	0.0272264
ENSMUSG00000022550	Adck5	1044.32	0.245692	0.0693911	3.54069	0.000399084	0.00828459
ENSMUSG00000028494	Plin2	18815.8	-0.446441	0.126093	-3.54057	0.000399268	0.00828459
ENSMUSG00000015533	Itga2	9804.31	-0.731265	0.22638	-3.23025	0.00123681	0.0178827
ENSMUSG00000037868	Egr2	772.071	-0.729886	0.263583	-2.7691	0.0056212	0.047809
ENSMUSG00000064351	mt-Co1	304198	-0.727541	0.172422	-4.21954	2.44803e-05	0.00127971
ENSMUSG00000028656	Cap1	25580.3	-0.223098	0.0631525	-3.53268	0.00041137	0.00849699
ENSMUSG00000042331	Specc1	8991.68	-0.372539	0.105469	-3.53222	0.00041209	0.00850221
ENSMUSG00000078528	Gm17068	284.627	-0.727101	0.26127	-2.78295	0.00538676	0.0464
ENSMUSG00000066637	Ttc32	226.63	0.436618	0.12372	3.52908	0.000417014	0.00858437
ENSMUSG00000015749	Anp32e	8224.91	-0.354077	0.100357	-3.52817	0.000418444	0.00860272
ENSMUSG00000048351	Coa7	686.56	0.414805	0.117578	3.52791	0.00041885	0.00860272
ENSMUSG00000026271	Gpr35	729.559	-0.726858	0.259047	-2.80589	0.00501776	0.044596
ENSMUSG00000005374	Tbl2	4184.24	-0.400162	0.113485	-3.52612	0.000421689	0.00862879
ENSMUSG00000097833	Gm5976	293.498	-0.725811	0.226527	-3.20408	0.00135494	0.0190827
ENSMUSG00000057335	Cep170	8672	-0.725798	0.143469	-5.05891	4.21652e-07	6.09656e-05
ENSMUSG00000003546	Klc4	4291.49	0.475985	0.135102	3.52317	0.000426423	0.00867997
ENSMUSG00000022856	Tmem41a	1248.8	0.430829	0.122284	3.5232	0.000426376	0.00867997
ENSMUSG00000074890	Lcmt2	636.885	0.468895	0.133084	3.52329	0.00042622	0.00867997
ENSMUSG00000020614	Fam20a	942.283	-0.72564	0.252622	-2.87243	0.00407323	0.039097
ENSMUSG00000063760	Rnf217	3800.32	-0.724157	0.145031	-4.99313	5.94077e-07	7.78626e-05
ENSMUSG00000040711	Sh3pxd2b	39624	-0.361637	0.10269	-3.52164	0.000428885	0.00871062
ENSMUSG00000057666	Gapdh	20265.9	-0.722307	0.259822	-2.78	0.00543584	0.0466683
ENSMUSG00000024592	C330018D20Rik	671.59	0.512954	0.145747	3.51947	0.000432406	0.00875972
ENSMUSG00000079557	Marchf2	3626.75	0.269443	0.0765622	3.51926	0.000432745	0.00875972
ENSMUSG00000019066	Rab3d	5298.31	0.47212	0.134231	3.51722	0.000436098	0.00881779
ENSMUSG00000024843	Chka	7363.51	-0.721983	0.249584	-2.89275	0.00381885	0.0376267
ENSMUSG00000031486	Adgra2	3409.89	-0.721978	0.219403	-3.29065	0.000999568	0.0155937
ENSMUSG00000019854	Reps1	2261.48	-0.306237	0.0871156	-3.51529	0.000439267	0.00885239
ENSMUSG00000020674	Pxdn	6889.18	-0.720811	0.165151	-4.36455	1.27383e-05	0.000786663
ENSMUSG00000053470	Kdm3a	6916.76	-0.718704	0.167032	-4.30279	1.68663e-05	0.000976781
ENSMUSG00000028149	Rap1gds1	8648.75	-0.297649	0.0847425	-3.51239	0.000444101	0.00891984
ENSMUSG00000046186	Cd109	1058.7	-0.718262	0.234203	-3.06684	0.00216335	0.0259358
ENSMUSG00000062054	Iah1	1797.96	0.391003	0.111398	3.50997	0.000448157	0.00896887
ENSMUSG00000098116	Gm7191	54.4294	-0.717046	0.260804	-2.74937	0.00597097	0.0498231
ENSMUSG00000087497	2810001G20Rik	331.093	0.510028	0.145316	3.50977	0.000448493	0.00896887
ENSMUSG00000001151	Pcnt	2088.73	-0.483403	0.137792	-3.50821	0.000451132	0.00901175
ENSMUSG00000044934	Zfp367	670.866	-0.715378	0.15483	-4.62041	3.82986e-06	0.000326039
ENSMUSG00000108621	Gm33989	1504.69	0.448139	0.127821	3.50599	0.000454905	0.00906724
ENSMUSG00000026833	Olfm1	905.3	-0.713967	0.217893	-3.27668	0.00105034	0.0160665
ENSMUSG00000117386	Gm4837	369.171	-0.475629	0.135737	-3.50406	0.000458226	0.0091135
ENSMUSG00000030123	Plxnd1	10888.9	-0.713287	0.230529	-3.09414	0.00197386	0.0246131
ENSMUSG00000016382	Pls3	22566.8	-0.352794	0.100729	-3.50242	0.000461055	0.00914979
ENSMUSG00000098141	Gm6944	374.056	-0.712583	0.207662	-3.43146	0.000600335	0.0110362
ENSMUSG00000098056	Gm8100	354.625	-0.712571	0.204028	-3.49251	0.000478495	0.00939356
ENSMUSG00000025577	Cbx2	746.99	0.342532	0.0978489	3.50062	0.000464176	0.0091817
ENSMUSG00000031107	Rbmx2	608.395	-0.294007	0.0839961	-3.50025	0.000464828	0.00918464
ENSMUSG00000020513	Tubd1	462.311	0.516971	0.147868	3.49616	0.000472	0.00931626
ENSMUSG00000059248	Septin9	18210	-0.382962	0.109559	-3.49548	0.000473206	0.00932994
ENSMUSG00000024222	Fkbp5	12626.2	0.570533	0.163235	3.49517	0.000473761	0.00933078
ENSMUSG00000062825	Actg1	163643	-0.485808	0.139051	-3.49375	0.000476288	0.00937042
ENSMUSG00000044795	Cyb5d1	1287.33	0.359539	0.102941	3.49267	0.000478211	0.00939356
ENSMUSG00000035107	Dcbld2	2130.24	-0.711997	0.185489	-3.83848	0.000123798	0.0038033
ENSMUSG00000054150	Syne3	1047.39	-0.711818	0.204771	-3.47617	0.000508639	0.0098014
ENSMUSG00000024140	Epas1	2576.24	-0.71153	0.254134	-2.79982	0.00511304	0.044978
ENSMUSG00000036120	Rfxank	998.897	0.416103	0.119181	3.49136	0.000480573	0.00940395
ENSMUSG00000051510	Mafg	4447.35	-0.360127	0.103213	-3.48917	0.000484527	0.00947115
ENSMUSG00000015994	Fnta	8503.06	0.355579	0.10192	3.48879	0.000485206	0.00947426
ENSMUSG00000049097	Ankrd34a	128.951	-0.711303	0.244302	-2.91158	0.00359609	0.0360873
ENSMUSG00000022951	Rcan1	3718.83	-0.710574	0.174947	-4.06164	4.87283e-05	0.00206931
ENSMUSG00000028295	Smim8	587.081	0.387853	0.111211	3.48755	0.000487475	0.00948289
ENSMUSG00000036513	Commd2	2950.03	0.326101	0.0935082	3.48741	0.00048773	0.00948289
ENSMUSG00000080743	Gm7150	279.618	-0.710189	0.235428	-3.01659	0.00255637	0.0286597
ENSMUSG00000037754	Ppp1r16b	262.006	-0.70927	0.20464	-3.46594	0.000528389	0.0100692
ENSMUSG00000056427	Slit3	3934.46	-0.709015	0.231998	-3.05612	0.00224221	0.026371
ENSMUSG00000098021	Gm9522	499.42	-0.708695	0.162943	-4.34934	1.36545e-05	0.000826038
ENSMUSG00000098238	Gm8756	699.867	-0.708462	0.194719	-3.63838	0.000274355	0.00646598
ENSMUSG00000081607	Gm15294	119.168	-0.707576	0.196928	-3.59307	0.000326808	0.00724052
ENSMUSG00000042650	Alkbh5	14026.8	-0.707324	0.169109	-4.18264	2.88143e-05	0.00141493
ENSMUSG00000000567	Sox9	8048.38	-0.70651	0.169143	-4.17699	2.95391e-05	0.00144662
ENSMUSG00000037712	Fermt2	6578.46	-0.706019	0.142516	-4.95397	7.27131e-07	8.8069e-05
ENSMUSG00000019837	Gtf3c6	3001.48	0.285251	0.0820831	3.47515	0.000510575	0.00981982
ENSMUSG00000097937	Gm6967	27.8895	-0.705166	0.253026	-2.78693	0.00532097	0.046051
ENSMUSG00000092257	Gm2308	231.358	-0.702618	0.170332	-4.12499	3.70759e-05	0.00170138
ENSMUSG00000028793	Rnf19b	7072.12	-0.701711	0.189987	-3.69346	0.000221219	0.00565209
ENSMUSG00000020900	Myh10	6386.78	-0.421999	0.121644	-3.46913	0.000522144	0.00999164
ENSMUSG00000021038	Vipas39	2592.59	0.345579	0.0996287	3.46867	0.000523037	0.00999164
ENSMUSG00000097989	Gm4335	1095.25	-0.701308	0.208946	-3.3564	0.000789632	0.0131944
ENSMUSG00000042487	Leo1	2774.18	-0.283951	0.0818638	-3.46858	0.00052322	0.00999164
ENSMUSG00000022765	Snap29	3235.16	0.394534	0.113769	3.46784	0.000524655	0.0100085
ENSMUSG00000052698	Tln2	1192.63	-0.701165	0.24726	-2.83574	0.00457199	0.0421365
ENSMUSG00000032125	Robo4	1018.59	-0.700603	0.228856	-3.06132	0.00220364	0.0261367
ENSMUSG00000039307	Hexdc	1215.44	0.452531	0.13068	3.46291	0.000534377	0.0101621
ENSMUSG00000021771	Vdac2	16669.6	-0.321355	0.0928257	-3.46192	0.00053634	0.0101782
ENSMUSG00000038848	Ythdf1	7087.93	0.266086	0.0768577	3.46207	0.000536048	0.0101782
ENSMUSG00000002396	Ocel1	1056.69	0.345414	0.0997956	3.46121	0.000537753	0.0101868
ENSMUSG00000046010	Zfp830	1593.36	0.263668	0.0761796	3.46113	0.000537912	0.0101868
ENSMUSG00000039153	Runx2	7289.17	-0.700481	0.189708	-3.69241	0.000222137	0.00565209
ENSMUSG00000004895	Prcc	4413.88	0.200883	0.0580642	3.45968	0.000540825	0.0102155
ENSMUSG00000081600	Gm12286	906.031	-0.70047	0.16858	-4.15512	3.2512e-05	0.00156281
ENSMUSG00000020325	Fstl3	798.783	-0.700274	0.222441	-3.14813	0.00164316	0.021536
ENSMUSG00000030876	Mettl9	3870.71	-0.289485	0.0836948	-3.45882	0.000542557	0.0102216
ENSMUSG00000017677	Wsb1	7911.38	-0.522266	0.15102	-3.45825	0.000543693	0.0102219
ENSMUSG00000030835	Nomo1	8632.12	-0.27081	0.0783034	-3.45848	0.000543236	0.0102219
ENSMUSG00000050737	Ptges	8339.16	-0.700261	0.21426	-3.26827	0.00108207	0.0163054
ENSMUSG00000031969	Acad8	1665.66	0.327862	0.0949038	3.45468	0.000550943	0.0103344
ENSMUSG00000063652	Slc22a21	162.517	-0.699727	0.198452	-3.52592	0.000422014	0.00862879
ENSMUSG00000083563	Gm13340	1005.93	-0.698348	0.184209	-3.79105	0.000150009	0.00439267
ENSMUSG00000025348	Itga7	540.01	-0.698276	0.23861	-2.92643	0.00342875	0.0349562
ENSMUSG00000029817	Tra2a	7523.87	0.395373	0.114546	3.45167	0.000557133	0.0103928
ENSMUSG00000042851	Zc3h6	285.144	-0.69568	0.249032	-2.79353	0.00521361	0.0454457
ENSMUSG00000057594	Arl16	668.786	0.395365	0.114547	3.45156	0.00055735	0.0103928
ENSMUSG00000021595	Nsun2	9992.89	-0.273106	0.0791961	-3.44848	0.000563754	0.0105015
ENSMUSG00000040374	Pex2	4232.67	0.289518	0.0839692	3.4479	0.000564956	0.0105131
ENSMUSG00000032968	Inha	90.0071	-0.69552	0.248785	-2.79567	0.00517922	0.045303
ENSMUSG00000057367	Birc2	1925.07	0.343525	0.0996825	3.44619	0.00056856	0.0105586
ENSMUSG00000037089	Slc35b2	12261.4	0.371999	0.107983	3.44498	0.000571112	0.0105952
ENSMUSG00000097977	Gm5652	377.207	-0.694654	0.168065	-4.13324	3.57687e-05	0.00166443
ENSMUSG00000048756	Foxo3	6069.83	-0.693917	0.183203	-3.7877	0.00015205	0.00442646
ENSMUSG00000036721	Zscan12	703.308	0.35427	0.102945	3.44135	0.000578815	0.0107054
ENSMUSG00000042625	Safb2	5061.82	-0.335696	0.0976865	-3.43646	0.000589366	0.0108895
ENSMUSG00000022475	Hdac7	6075.31	-0.26765	0.0778918	-3.43618	0.000589973	0.0108897
ENSMUSG00000028402	Mpdz	1903.13	-0.329639	0.0959413	-3.43584	0.000590715	0.0108924
ENSMUSG00000028347	Tmeff1	354.243	-0.693594	0.229499	-3.02221	0.0025094	0.0282523
ENSMUSG00000001657	Hoxc8	215.805	-0.692756	0.218008	-3.17767	0.00148464	0.0201694
ENSMUSG00000064354	mt-Co2	2113.54	-0.692749	0.182433	-3.79728	0.000146294	0.00432659
ENSMUSG00000026837	Col5a1	46735.8	-0.690968	0.211417	-3.26827	0.00108208	0.0163054
ENSMUSG00000018845	Unc45b	149.035	-0.69089	0.234524	-2.94592	0.00321992	0.0335394
ENSMUSG00000038982	Bloc1s5	895.979	0.344855	0.10063	3.42696	0.000610373	0.0111757
ENSMUSG00000116678	Pgk1-ps1	65.7467	-0.690668	0.249518	-2.76801	0.00564	0.0479242
ENSMUSG00000097973	Gm4929	855.193	-0.69041	0.205431	-3.36078	0.000777217	0.0131227
ENSMUSG00000043372	Hexim2	138.527	0.519494	0.151652	3.42557	0.00061351	0.0111993
ENSMUSG00000031015	Swap70	2201.79	-0.688364	0.133772	-5.14579	2.66396e-07	4.2572e-05
ENSMUSG00000035678	Tnfsf9	814.545	-0.68795	0.201794	-3.40917	0.000651605	0.0116928
ENSMUSG00000062312	Erbb2	4249.47	0.463769	0.13554	3.42164	0.000622437	0.0113356
ENSMUSG00000084413	Gm12017	574.726	-0.576183	0.168402	-3.42147	0.000622844	0.0113356
ENSMUSG00000041445	Mmrn2	1337.93	-0.687641	0.220246	-3.12215	0.00179535	0.0228087
ENSMUSG00000018387	Shroom1	1865.4	0.544556	0.159268	3.41911	0.000628256	0.0114006
ENSMUSG00000053510	Nrd1	8431.52	-0.177623	0.0519502	-3.4191	0.00062829	0.0114006
ENSMUSG00000025602	Zfp202	474.362	0.527766	0.154387	3.41847	0.000629749	0.0114157
ENSMUSG00000041075	Fzd7	1869.76	-0.687027	0.153699	-4.46996	7.82329e-06	0.00054562
ENSMUSG00000087672	Gm15122	49.4388	-0.686989	0.243333	-2.82324	0.00475409	0.0431755
ENSMUSG00000019822	Smpd2	3023.21	0.444777	0.130171	3.41685	0.000633492	0.0114494
ENSMUSG00000034471	Caskin2	2124.26	0.295172	0.0864397	3.41477	0.00063835	0.0115257
ENSMUSG00000058638	Zfp110	2751.51	0.360482	0.105595	3.41382	0.000640592	0.0115548
ENSMUSG00000043556	Fbxl7	130.526	-0.686907	0.24375	-2.81808	0.00483113	0.0436791
ENSMUSG00000023088	Abcc1	7366.24	-0.68661	0.167817	-4.09143	4.28723e-05	0.0018909
ENSMUSG00000053746	Ptrh1	593.073	-0.685438	0.158688	-4.31941	1.56448e-05	0.000925382
ENSMUSG00000027490	E2f1	1142.14	-0.68497	0.210996	-3.24636	0.00116891	0.0172152
ENSMUSG00000027086	Fastkd1	671.44	0.391385	0.114811	3.40897	0.000652094	0.0116928
ENSMUSG00000083460	Gm12182	630.512	-0.682073	0.169083	-4.03395	5.48465e-05	0.00222494
ENSMUSG00000029096	Htra3	1472.72	-0.681952	0.222686	-3.0624	0.00219569	0.0260879
ENSMUSG00000026860	Sh3glb2	5774.87	0.221885	0.0651249	3.40707	0.000656643	0.0117512
ENSMUSG00000022664	Slc35a5	1624.1	0.266529	0.0782753	3.40502	0.000661588	0.0118281
ENSMUSG00000037321	Tap1	538.634	-0.514494	0.151139	-3.4041	0.000663818	0.0118563
ENSMUSG00000002688	Prkd1	209.913	-0.681879	0.245383	-2.77884	0.0054553	0.0467692
ENSMUSG00000053436	Mapk14	7477.62	0.286047	0.0840701	3.40248	0.000667773	0.0119036
ENSMUSG00000078162	Gm2574	344.005	-0.681854	0.208506	-3.27019	0.00107475	0.0162487
ENSMUSG00000022639	Dubr	1061.87	-0.680184	0.12888	-5.27765	1.30853e-07	2.61965e-05
ENSMUSG00000044548	Dact1	373.671	-0.679724	0.231409	-2.93733	0.00331053	0.0341513
ENSMUSG00000066235	Pomgnt2	688.019	0.520071	0.153042	3.39822	0.000678265	0.0120463
ENSMUSG00000099835	Gm29668	211.804	-0.67897	0.224549	-3.02371	0.00249699	0.0281848
ENSMUSG00000064352	mt-Ts1	62.2271	-0.678965	0.24592	-2.76092	0.0057639	0.0487271
ENSMUSG00000033460	Armcx1	214.446	-0.677868	0.178643	-3.79453	0.000147922	0.00436057
ENSMUSG00000025873	Faf2	8347.22	0.222565	0.0656093	3.39228	0.000693134	0.0122453
ENSMUSG00000030087	Klf15	59.7634	-0.677564	0.219973	-3.08021	0.00206852	0.0252303
ENSMUSG00000069208	Zfp825	390.306	0.41172	0.121377	3.39207	0.000693664	0.0122453
ENSMUSG00000050312	Nsun3	763.417	0.389872	0.114955	3.39153	0.000695027	0.0122575
ENSMUSG00000024556	Me2	4187.66	-0.491523	0.144959	-3.39077	0.000696971	0.0122799
ENSMUSG00000030657	Xylt1	485.418	-0.677223	0.171056	-3.95907	7.52431e-05	0.00273609
ENSMUSG00000059689	Zfp637	1325.63	0.42112	0.124256	3.38913	0.000701141	0.0123295
ENSMUSG00000026248	Mrpl44	1892.24	0.330754	0.0976301	3.38783	0.00070447	0.012372
ENSMUSG00000031467	Agpat5	3606.38	-0.296823	0.0876188	-3.38766	0.000704912	0.012372
ENSMUSG00000012519	Mlkl	2441.64	-0.491244	0.145027	-3.38725	0.00070597	0.0123725
ENSMUSG00000032024	Clmp	1434.03	-0.676283	0.231359	-2.92309	0.00346571	0.0352241
ENSMUSG00000051331	Cacna1c	609.458	-0.676064	0.212038	-3.18841	0.00143055	0.019699
ENSMUSG00000017057	Il13ra1	5258.17	-0.381393	0.11269	-3.38446	0.000713187	0.0124572
ENSMUSG00000032615	Nt5m	1101.1	0.322435	0.0952653	3.3846	0.000712823	0.0124572
ENSMUSG00000038759	Nup205	5340.35	-0.348539	0.103013	-3.38344	0.000715846	0.0124916
ENSMUSG00000031826	Usp10	13596.7	0.576301	0.170345	3.38314	0.000716629	0.0124934
ENSMUSG00000004462	Tbccd1	1517.79	0.433271	0.128083	3.38275	0.000717646	0.0124991
ENSMUSG00000067377	Tspan6	515.828	-0.67596	0.230643	-2.93077	0.00338126	0.034665
ENSMUSG00000027221	Chst1	916.764	-0.675406	0.203119	-3.32518	0.000883606	0.0143472
ENSMUSG00000038205	Prkab2	1646.41	-0.675192	0.190578	-3.54287	0.000395791	0.00824042
ENSMUSG00000003344	Btbd2	3229.38	0.394678	0.116773	3.37987	0.000725199	0.0125815
ENSMUSG00000044629	Cnrip1	259.069	-0.675044	0.178854	-3.77427	0.000160476	0.00456093
ENSMUSG00000044197	Gpr146	1352.39	-0.674132	0.146071	-4.61508	3.92938e-06	0.000329887
ENSMUSG00000028337	Coro2a	2052.48	-0.411589	0.121823	-3.37859	0.00072859	0.0125815
ENSMUSG00000034324	Tmem132c	467.255	-0.673675	0.239173	-2.81668	0.00485225	0.043725
ENSMUSG00000112428	Gm48106	219.269	-0.672939	0.239961	-2.80436	0.00504158	0.0447206
ENSMUSG00000056501	Cebpb	7881.6	-0.671879	0.182661	-3.67829	0.000234806	0.00585985
ENSMUSG00000033174	Mgll	886.132	-0.67062	0.239771	-2.79692	0.00515928	0.0452754
ENSMUSG00000006169	Clint1	14673.3	0.291298	0.0862835	3.37606	0.00073533	0.0126499
ENSMUSG00000064357	mt-Atp6	1672.19	-0.670338	0.189223	-3.54258	0.000396235	0.00824042
ENSMUSG00000003039	Fam32a	11028.9	0.326727	0.0968014	3.37523	0.000737529	0.0126519
ENSMUSG00000039253	Fn3krp	365.051	0.507765	0.150429	3.37545	0.000736956	0.0126519
ENSMUSG00000071652	Ints5	3421.76	0.223879	0.0663218	3.37565	0.000736407	0.0126519
ENSMUSG00000018169	Mfng	410.94	-0.668042	0.239249	-2.79224	0.00523446	0.0454969
ENSMUSG00000084215	Gm11814	538.45	-0.504506	0.149545	-3.3736	0.000741929	0.0127034
ENSMUSG00000004936	Map2k1	10074.7	-0.667984	0.126363	-5.28624	1.24856e-07	2.52736e-05
ENSMUSG00000033278	Ptprm	1169.28	-0.6665	0.123447	-5.39909	6.69808e-08	1.51227e-05
ENSMUSG00000060510	Zfp266	5981.08	0.352449	0.10455	3.37111	0.000748661	0.0127827
ENSMUSG00000000693	Loxl3	5387.29	-0.666142	0.223822	-2.97621	0.00291831	0.0315711
ENSMUSG00000082682	Gm15349	198.095	-0.665862	0.174008	-3.82662	0.000129916	0.00395786
ENSMUSG00000038702	Dsel	805.504	-0.665743	0.222755	-2.98868	0.00280181	0.0306016
ENSMUSG00000022883	Robo1	876.814	-0.665483	0.19009	-3.50088	0.000463719	0.0091817
ENSMUSG00000032839	Trpc1	260.332	-0.665335	0.210396	-3.16229	0.00156533	0.0208003
ENSMUSG00000045319	Proser2	604.101	-0.665122	0.234554	-2.83569	0.00457262	0.0421365
ENSMUSG00000022443	Myh9	74582.9	-0.664641	0.201223	-3.303	0.000956561	0.0152065
ENSMUSG00000026043	Col3a1	239057	-0.659979	0.210587	-3.134	0.00172439	0.0222396
ENSMUSG00000034205	Loxl2	11178.1	-0.6588	0.206602	-3.18874	0.00142896	0.0196919
ENSMUSG00000002250	Ppard	8472.87	-0.658231	0.142884	-4.60676	4.08992e-06	0.000340259
ENSMUSG00000053716	Dusp7	3773.43	-0.364423	0.108376	-3.36259	0.000772159	0.0130493
ENSMUSG00000081034	Gm5944	254.045	-0.658194	0.167864	-3.921	8.81826e-05	0.00303688
ENSMUSG00000026111	Unc50	2901.08	0.316651	0.0942363	3.36017	0.000778934	0.0131395
ENSMUSG00000117725	Gm50240	265.202	0.397473	0.118313	3.35951	0.000780819	0.0131591
ENSMUSG00000082900	Gm11557	388.579	-0.65796	0.207748	-3.16712	0.00153959	0.0205783
ENSMUSG00000027599	Armc1	3702.71	0.269105	0.0801214	3.35872	0.000783051	0.013175
ENSMUSG00000028101	Pias3	3895.04	0.389894	0.116088	3.35862	0.000783335	0.013175
ENSMUSG00000083245	Gm11185	829.059	-0.65783	0.165313	-3.97931	6.91149e-05	0.0025802
ENSMUSG00000025666	Tmem47	399.34	-0.657763	0.170256	-3.86338	0.00011183	0.00354932
ENSMUSG00000027555	Car13	960.068	-0.656135	0.18882	-3.47493	0.000510989	0.00981982
ENSMUSG00000044150	Bclaf3	900.206	0.381222	0.113593	3.35604	0.000790671	0.0131944
ENSMUSG00000020649	Rrm2	4387.13	-0.655983	0.205907	-3.18583	0.0014434	0.0197994
ENSMUSG00000044317	Gpr4	292.029	-0.655147	0.194413	-3.36988	0.000752019	0.012816
ENSMUSG00000098203	Gm9568	127.352	-0.653262	0.231311	-2.82417	0.00474028	0.0431145
ENSMUSG00000035109	Shc4	592.856	-0.651461	0.167089	-3.89889	9.66365e-05	0.00321263
ENSMUSG00000028788	Ptp4a2	22300.8	-0.239094	0.0713103	-3.35286	0.000799798	0.0133309
ENSMUSG00000049717	Lig4	1646.4	0.558095	0.166473	3.35247	0.000800937	0.0133377
ENSMUSG00000038023	Atp6v0a2	6469.96	0.320786	0.0957241	3.35115	0.000804759	0.0133891
ENSMUSG00000021256	Vash1	693.495	-0.650898	0.210677	-3.08956	0.00200456	0.0247755
ENSMUSG00000026600	Soat1	15276.6	-0.353543	0.10551	-3.35078	0.000805831	0.0133941
ENSMUSG00000044134	Pheta1	1518.73	0.409177	0.122126	3.35046	0.000806787	0.0133941
ENSMUSG00000056888	Glipr1	3296.25	0.522789	0.156072	3.34967	0.000809065	0.0134118
ENSMUSG00000021281	Tnfaip2	7790.09	-0.65035	0.15829	-4.10859	3.98085e-05	0.00179513
ENSMUSG00000097148	Gm3839	520.531	-0.649855	0.192415	-3.37736	0.000731858	0.0126259
ENSMUSG00000034761	Map4k5	3777.95	-0.270417	0.080802	-3.34666	0.000817915	0.0135216
ENSMUSG00000115009	G930009F23Rik	196.533	-0.648642	0.189347	-3.42569	0.000613247	0.0111993
ENSMUSG00000025982	Sf3b1	26300.4	-0.314023	0.0939611	-3.34205	0.000831618	0.0137232
ENSMUSG00000024667	Tmem216	1162.98	0.333341	0.0998108	3.33973	0.000838596	0.0138258
ENSMUSG00000004561	Mettl17	804.017	0.413997	0.123976	3.33934	0.000839777	0.0138328
ENSMUSG00000025421	Hdhd2	497.466	0.435295	0.130387	3.33848	0.000842383	0.0138632
ENSMUSG00000033991	Ttc37	2844.67	-0.20406	0.0611443	-3.33735	0.000845818	0.0139071
ENSMUSG00000003208	Yju2	843.463	0.244786	0.0733764	3.33603	0.000849849	0.0139608
ENSMUSG00000082816	Gm11953	209.587	-0.648463	0.193213	-3.3562	0.000790213	0.0131944
ENSMUSG00000039943	Plcb4	178.312	-0.648273	0.225594	-2.87363	0.00405788	0.0389731
ENSMUSG00000015501	Hivep2	4098.49	-0.529983	0.159048	-3.33223	0.000861541	0.0141049
ENSMUSG00000028952	Zbtb48	898.612	0.380524	0.114197	3.33217	0.000861719	0.0141049
ENSMUSG00000082927	Gm5863	1083.11	-0.541855	0.162676	-3.33088	0.000865706	0.0141575
ENSMUSG00000013921	Clip3	701.18	-0.64827	0.196144	-3.30506	0.000949546	0.0151478
ENSMUSG00000021215	Net1	23761.1	-0.37422	0.112398	-3.32941	0.000870296	0.0141943
ENSMUSG00000027082	Tfpi	868.796	-0.647348	0.197759	-3.27341	0.00106257	0.0161719
ENSMUSG00000001123	Lgals9	13594.7	0.364432	0.109495	3.3283	0.000873778	0.0142384
ENSMUSG00000030446	Zfp273	212.547	0.562706	0.169116	3.32733	0.00087683	0.0142626
ENSMUSG00000049489	Ccnq	1115.11	0.340923	0.102459	3.3274	0.000876606	0.0142626
ENSMUSG00000033799	Tasor2	3217.96	0.315757	0.0949137	3.32678	0.000878567	0.0142781
ENSMUSG00000101827	Gm28686	115.025	-0.646688	0.217929	-2.96743	0.00300302	0.0321498
ENSMUSG00000051451	Crebzf	2418.12	-0.447765	0.134766	-3.32255	0.000891997	0.0144586
ENSMUSG00000047669	Msl3l2	93.6458	-0.64486	0.178522	-3.61221	0.000303598	0.00691368
ENSMUSG00000023044	Csad	1613.92	0.313644	0.0944558	3.32054	0.000898429	0.0145333
ENSMUSG00000030189	Ybx3	30367.2	-0.310366	0.0934795	-3.32015	0.000899707	0.0145333
ENSMUSG00000062040	Zfp27	1040.44	0.348359	0.104922	3.32016	0.000899657	0.0145333
ENSMUSG00000070282	3000002C10Rik	686.501	-0.53291	0.16051	-3.3201	0.000899855	0.0145333
ENSMUSG00000025010	Ccnj	462.793	0.526704	0.158691	3.31907	0.000903191	0.0145614
ENSMUSG00000038172	Ttc39b	4198.04	-0.54805	0.16512	-3.31911	0.000903045	0.0145614
ENSMUSG00000026819	Slc25a25	1090.58	-0.345166	0.104058	-3.31706	0.000909707	0.0146534
ENSMUSG00000019823	Mical1	453.592	-0.644618	0.203442	-3.16856	0.00153197	0.0205004
ENSMUSG00000083391	Gm14148	470.546	-0.644443	0.228812	-2.81647	0.0048554	0.043725
ENSMUSG00000020593	Lpin1	945.463	-0.643961	0.143419	-4.49008	7.1197e-06	0.000506667
ENSMUSG00000032637	Atxn2l	11416.8	-0.360817	0.108912	-3.31293	0.000923235	0.0148189
ENSMUSG00000022760	Thap7	1795.16	0.246914	0.0745606	3.31159	0.000927685	0.0148642
ENSMUSG00000040675	Mthfd1l	3698.32	-0.643432	0.130486	-4.93104	8.17947e-07	9.49696e-05
ENSMUSG00000026872	Zeb2	4243.39	-0.532861	0.161087	-3.3079	0.000939975	0.0150469
ENSMUSG00000041729	Coro2b	312.371	-0.643391	0.228426	-2.81662	0.00485319	0.043725
ENSMUSG00000097950	Gm17800	401.997	-0.51354	0.155269	-3.30743	0.000941566	0.0150469
ENSMUSG00000035572	Dcaf10	2348.65	0.247413	0.0748153	3.30699	0.00094305	0.0150574
ENSMUSG00000041548	Hspb8	789.418	-0.641385	0.150392	-4.26476	2.0012e-05	0.00111152
ENSMUSG00000035329	Fbxo33	1856.27	0.323358	0.0978704	3.30394	0.000953354	0.0151953
ENSMUSG00000049858	Suox	2196.2	0.446352	0.135115	3.3035	0.00095487	0.0152061
ENSMUSG00000022272	Myo10	8707.1	-0.638975	0.22815	-2.80068	0.0050995	0.044958
ENSMUSG00000030256	Bhlhe41	5835.42	-0.573625	0.173665	-3.30305	0.000956406	0.0152065
ENSMUSG00000037348	Paqr7	4761.33	0.263154	0.0796826	3.30253	0.000958177	0.0152189
ENSMUSG00000039232	Stx11	1665.09	-0.638002	0.216383	-2.94848	0.00319336	0.0333773
ENSMUSG00000108306	Gm44640	40.012	-0.637626	0.231508	-2.75422	0.00588318	0.0492554
ENSMUSG00000001227	Sema6b	1067.39	-0.637604	0.188854	-3.37617	0.00073502	0.0126499
ENSMUSG00000042814	Mcts2	121.74	-0.636908	0.214218	-2.97318	0.00294734	0.0317345
ENSMUSG00000035601	Trmt10b	840.326	0.45577	0.138096	3.30039	0.000965505	0.0152687
ENSMUSG00000015165	Hnrnpl	18539.6	-0.286777	0.0869192	-3.29935	0.000969073	0.0152995
ENSMUSG00000024525	Impa2	2537.29	-0.634979	0.190652	-3.33056	0.00086672	0.0141613
ENSMUSG00000026303	Mlph	12464	0.534214	0.161936	3.29892	0.000970571	0.015309
ENSMUSG00000049739	Zfp646	2412.11	0.364009	0.11039	3.29747	0.000975589	0.0153748
ENSMUSG00000003623	Crot	6047.34	0.568688	0.172494	3.29686	0.000977722	0.0153951
ENSMUSG00000032198	Dock6	1438.62	-0.33763	0.102433	-3.29611	0.00098034	0.015423
ENSMUSG00000079575	Rbpj-ps3	709.255	-0.482074	0.146274	-3.29568	0.000981837	0.0154332
ENSMUSG00000069520	Tmem19	2627.87	0.227278	0.0689899	3.29437	0.000986442	0.0154922
ENSMUSG00000097628	Gm2383	720.983	-0.634667	0.199542	-3.18063	0.00146956	0.0200409
ENSMUSG00000024069	Slc30a6	1889.31	0.292	0.0886961	3.29214	0.000994269	0.0155883
ENSMUSG00000001313	Rnd2	476.694	0.374404	0.1138	3.29002	0.00100182	0.0155937
ENSMUSG00000005882	Uqcc1	2355.64	0.301675	0.0916557	3.29139	0.000996935	0.0155937
ENSMUSG00000024146	Cript	2979.62	0.216268	0.0657373	3.28989	0.00100228	0.0155937
ENSMUSG00000024943	Smc5	4744.76	-0.362838	0.110269	-3.29047	0.00100019	0.0155937
ENSMUSG00000020486	Septin4	664.542	-0.634563	0.214272	-2.96148	0.00306162	0.0325228
ENSMUSG00000041920	Slc16a6	753.818	-0.634511	0.141212	-4.49332	7.01203e-06	0.000501644
ENSMUSG00000098226	Gm5272	93.5151	-0.634419	0.178699	-3.55021	0.000384931	0.00810559
ENSMUSG00000046791	Riox1	846.08	0.336908	0.10241	3.2898	0.00100259	0.0155937
ENSMUSG00000074794	Arrdc3	3537.81	-0.634163	0.175842	-3.60645	0.000310419	0.00699902
ENSMUSG00000029664	Tfpi2	1232.36	-0.633791	0.182704	-3.46896	0.000522475	0.00999164
ENSMUSG00000024782	Ak3	8291.97	0.415061	0.126192	3.28913	0.00100498	0.0156084
ENSMUSG00000027333	Smox	3626.41	-0.633323	0.183066	-3.45953	0.000541111	0.0102155
ENSMUSG00000117359	Gm7466	246.916	-0.633184	0.224552	-2.81977	0.00480581	0.043515
ENSMUSG00000082186	Gm12403	617.24	-0.63291	0.206523	-3.06459	0.00217965	0.0260255
ENSMUSG00000028465	Tln1	22223.5	-0.377142	0.114775	-3.28592	0.00101651	0.0157206
ENSMUSG00000030469	Zfp719	1038.88	0.537632	0.163614	3.28597	0.00101631	0.0157206
ENSMUSG00000071359	Tbpl1	1343.37	0.228807	0.0696441	3.28538	0.00101847	0.0157374
ENSMUSG00000048833	Slc39a9	3436.87	0.277156	0.084372	3.28493	0.00102007	0.0157442
ENSMUSG00000024737	Slc15a3	837.154	-0.631579	0.214363	-2.9463	0.00321596	0.0335327
ENSMUSG00000067722	BC003965	1840.94	0.295662	0.0900369	3.28379	0.00102422	0.0157861
ENSMUSG00000021468	Sptlc1	3405.61	0.246246	0.075031	3.28192	0.00103103	0.0158509
ENSMUSG00000028948	Nol9	4580.88	0.279418	0.0851372	3.28197	0.00103083	0.0158509
ENSMUSG00000032309	Fbxo22	3399.92	0.5232	0.159418	3.28194	0.00103095	0.0158509
ENSMUSG00000047409	Ctdspl	3166.46	0.428097	0.130461	3.28142	0.00103285	0.0158522
ENSMUSG00000098002	Gm9658	148.558	-0.631038	0.193414	-3.26264	0.00110381	0.01651
ENSMUSG00000078249	Hmga1b	7313.74	-0.630375	0.192733	-3.27071	0.00107279	0.0162411
ENSMUSG00000042380	Smim12	1713.3	0.316872	0.0966722	3.2778	0.0010462	0.0160301
ENSMUSG00000025484	Bet1l	1531.55	0.326562	0.0996446	3.27727	0.00104818	0.0160468
ENSMUSG00000021678	F2rl1	4287.08	-0.629683	0.166172	-3.78935	0.000151043	0.00440977
ENSMUSG00000062070	Pgk1	60912.9	-0.629201	0.161684	-3.89156	9.96024e-05	0.0032813
ENSMUSG00000002365	Snx9	13960.4	-0.356804	0.108935	-3.27538	0.00105519	0.0161001
ENSMUSG00000037239	Spred3	2574.15	-0.628402	0.184221	-3.41113	0.000646932	0.0116346
ENSMUSG00000030614	Tmem126b	1322.38	0.357412	0.109154	3.27437	0.00105897	0.0161442
ENSMUSG00000025791	Pgm1	9487.14	-0.627698	0.15632	-4.01547	5.93265e-05	0.00234449
ENSMUSG00000070490	Gm10293	391.501	-0.627696	0.178	-3.52638	0.000421274	0.00862879
ENSMUSG00000055116	Arntl	1820.13	-0.351203	0.107301	-3.27305	0.00106394	0.0161793
ENSMUSG00000035890	Rnf126	4728.23	-0.626341	0.12435	-5.0369	4.73122e-07	6.5298e-05
ENSMUSG00000072214	Septin5	568.596	-0.625913	0.193844	-3.22896	0.00124242	0.0179353
ENSMUSG00000042579	4632404H12Rik	341.315	0.398596	0.12187	3.27067	0.00107294	0.0162411
ENSMUSG00000070284	Gmppb	1289.09	0.449195	0.137314	3.2713	0.00107053	0.0162411
ENSMUSG00000021127	Zfp36l1	12371	-0.625106	0.186729	-3.34766	0.000814974	0.0134852
ENSMUSG00000096171	Gm8055	422.544	-0.624443	0.175994	-3.54808	0.000388043	0.00814444
ENSMUSG00000069236	Gm7251	524.083	-0.623185	0.214977	-2.89884	0.00374545	0.0371446
ENSMUSG00000097979	Gm4691	868.744	-0.621194	0.216047	-2.87527	0.00403677	0.0388942
ENSMUSG00000021025	Nfkbia	4555.58	-0.620861	0.157095	-3.95213	7.74594e-05	0.00279437
ENSMUSG00000031482	Slc25a15	1997.54	0.428703	0.131154	3.26869	0.00108047	0.0163054
ENSMUSG00000021895	Arhgef3	2149.49	-0.620779	0.188	-3.30201	0.00095996	0.0152316
ENSMUSG00000030662	Ipo5	13024.8	-0.314627	0.0963499	-3.26547	0.00109284	0.0164442
ENSMUSG00000036390	Gadd45a	5126.51	-0.618525	0.220514	-2.80492	0.00503286	0.0446825
ENSMUSG00000097954	Gm4217	845.6	-0.518632	0.158855	-3.26482	0.00109536	0.0164647
ENSMUSG00000052214	Opa3	3104.58	0.216818	0.0664252	3.26409	0.00109815	0.0164914
ENSMUSG00000068580	Zfyve19	1289.93	0.336851	0.103213	3.26366	0.00109985	0.0164914
ENSMUSG00000029135	Fosl2	9221.74	-0.617383	0.146684	-4.20892	2.56592e-05	0.00130941
ENSMUSG00000090523	Gypc	289.91	-0.617242	0.188797	-3.26934	0.00107797	0.016284
ENSMUSG00000098048	Gm8330	317.863	-0.617028	0.178573	-3.45533	0.000549624	0.0103227
ENSMUSG00000029591	Ung	634.095	-0.616987	0.214216	-2.8802	0.00397417	0.038573
ENSMUSG00000032952	Ap4b1	236.5	0.442123	0.135589	3.26076	0.00111115	0.0166062
ENSMUSG00000012640	Zfp715	1168.03	0.401825	0.123251	3.26022	0.00111327	0.0166242
ENSMUSG00000042073	Abhd14b	756.735	0.385711	0.118354	3.25894	0.00111828	0.016685
ENSMUSG00000091955	Gm9844	8665.08	-0.365949	0.112298	-3.25872	0.00111917	0.016685
ENSMUSG00000031016	Wee1	1136.18	-0.615576	0.176312	-3.49141	0.000480477	0.00940395
ENSMUSG00000039842	Mcph1	1705.64	-0.350425	0.107677	-3.25441	0.00113626	0.0169121
ENSMUSG00000003812	Dnase2a	2399.08	0.257503	0.0791465	3.25351	0.0011399	0.0169525
ENSMUSG00000025790	Slco3a1	364.549	-0.61437	0.216734	-2.83467	0.00458724	0.0422132
ENSMUSG00000005057	Sh2b2	628.373	-0.613141	0.20206	-3.03445	0.00240978	0.0275793
ENSMUSG00000028890	Mtf1	1578.66	0.28319	0.0871128	3.25084	0.00115064	0.0170565
ENSMUSG00000087370	Tmem170b	1021.2	-0.439082	0.135065	-3.2509	0.00115042	0.0170565
ENSMUSG00000054555	Adam12	4607.18	-0.613012	0.210163	-2.91684	0.00353595	0.0357282
ENSMUSG00000024486	Hbegf	7057.33	-0.612459	0.1995	-3.06996	0.00214085	0.025795
ENSMUSG00000082005	Gm7189	136.908	-0.612362	0.222151	-2.75651	0.00584211	0.0490694
ENSMUSG00000031503	Col4a2	54981.8	-0.570572	0.175675	-3.24789	0.00116265	0.017179
ENSMUSG00000026042	Col5a2	49972.1	-0.61233	0.212524	-2.88123	0.00396127	0.0385093
ENSMUSG00000054027	Nt5dc3	1558.64	-0.488488	0.150431	-3.24725	0.00116525	0.017189
ENSMUSG00000022661	Cd200	858.417	-0.611308	0.185957	-3.28736	0.00101132	0.0156669
ENSMUSG00000082016	Pgam1-ps2	2484.63	-0.611013	0.163639	-3.7339	0.000188534	0.0051085
ENSMUSG00000083044	Gm12416	393.111	-0.610399	0.181378	-3.36533	0.000764515	0.0129562
ENSMUSG00000040010	Slc7a5	8568.77	-0.609091	0.194414	-3.13296	0.00173055	0.0222803
ENSMUSG00000037017	Zscan21	2134.8	0.45757	0.14112	3.24241	0.00118522	0.0174014
ENSMUSG00000041079	Rwdd2b	781.077	0.448097	0.1382	3.24238	0.00118538	0.0174014
ENSMUSG00000024251	Thada	1568.3	-0.36915	0.11389	-3.24128	0.00118995	0.0174545
ENSMUSG00000058900	Rsl1	399.123	0.532949	0.16445	3.2408	0.00119195	0.0174699
ENSMUSG00000006720	Zfp184	398.713	0.476105	0.146961	3.23966	0.00119671	0.0175113
ENSMUSG00000046711	Hmga1	29720.1	-0.607867	0.220346	-2.75869	0.00580333	0.0488572
ENSMUSG00000040102	Klhl42	3192.62	0.446465	0.137836	3.23911	0.00119903	0.0175313
ENSMUSG00000096054	Syne1	1772.97	-0.606999	0.160018	-3.79331	0.000148651	0.00437073
ENSMUSG00000037296	Lsm1	3440.81	0.297338	0.0918175	3.23836	0.0012022	0.0175495
ENSMUSG00000002504	Slc9a3r2	8774.88	0.395886	0.122306	3.23685	0.00120857	0.0176243
ENSMUSG00000027822	Slc33a1	2637.61	0.311598	0.0962708	3.23669	0.00120926	0.0176243
ENSMUSG00000020806	Rhbdf2	3249.48	-0.606315	0.13315	-4.55363	5.27287e-06	0.000408771
ENSMUSG00000020717	Pecam1	6071.49	-0.605906	0.192764	-3.14326	0.0016708	0.0217996
ENSMUSG00000031889	Phaf1	2788.1	0.426321	0.131802	3.23455	0.00121833	0.0177122
ENSMUSG00000040549	Ckap5	5567.93	-0.385686	0.119233	-3.23472	0.00121762	0.0177122
ENSMUSG00000053841	Txlna	8431.43	0.268479	0.0830338	3.23337	0.00122341	0.0177594
ENSMUSG00000049300	Prmt6	905.065	0.270775	0.0837783	3.23205	0.00122906	0.0178273
ENSMUSG00000052446	Zfp961	1180.72	0.45625	0.141194	3.23138	0.00123195	0.017855
ENSMUSG00000037617	Spag1	197.621	0.560775	0.173568	3.23086	0.00123418	0.0178589
ENSMUSG00000022841	Ap2m1	16586.8	-0.605213	0.140509	-4.3073	1.65262e-05	0.000964981
ENSMUSG00000098232	Gm3671	742.003	-0.604279	0.178719	-3.38116	0.000721799	0.0125475
ENSMUSG00000081399	Gm14921	250.697	-0.603445	0.20272	-2.97675	0.00291323	0.0315537
ENSMUSG00000045377	Tmem88	468.972	-0.603386	0.21692	-2.7816	0.00540912	0.0465101
ENSMUSG00000006585	Cdt1	2815.79	-0.389405	0.120614	-3.22853	0.00124426	0.0179477
ENSMUSG00000097119	B230354K17Rik	4472.17	0.332209	0.102914	3.22803	0.00124648	0.0179655
ENSMUSG00000024410	Rmc1	2130.16	-0.228922	0.0709372	-3.2271	0.0012505	0.0180092
ENSMUSG00000080982	Gm13549	186.974	-0.603184	0.164832	-3.65938	0.000252827	0.00612501
ENSMUSG00000024235	Map3k8	255.936	-0.601448	0.213311	-2.81958	0.00480867	0.0435193
ENSMUSG00000034135	Sik3	5351.57	-0.367375	0.113891	-3.22568	0.00125674	0.0180562
ENSMUSG00000030254	Rad18	960.68	-0.601369	0.177187	-3.39397	0.000688868	0.0122077
ENSMUSG00000026615	Eprs	16215.1	-0.246217	0.0764113	-3.22225	0.00127186	0.0182447
ENSMUSG00000018476	Kdm6b	8720.28	-0.600178	0.18467	-3.25	0.00115404	0.017079
ENSMUSG00000078794	Dact3	613.078	-0.600067	0.183449	-3.27104	0.00107154	0.0162411
ENSMUSG00000006494	Pdk1	9076.94	-0.503586	0.156459	-3.21864	0.00128801	0.0184328
ENSMUSG00000033420	Antxr1	8314.66	-0.60001	0.179172	-3.34879	0.000811667	0.0134427
ENSMUSG00000029726	Mepce	4501.87	0.335846	0.104421	3.21627	0.0012987	0.0185566
ENSMUSG00000024187	Fam234a	7193	0.426283	0.132564	3.21567	0.00130138	0.0185659
ENSMUSG00000045294	Insig1	4230.45	-0.599948	0.146417	-4.09753	4.17576e-05	0.00186586
ENSMUSG00000021109	Hif1a	22965.6	-0.599921	0.112445	-5.33526	9.54096e-08	2.06517e-05
ENSMUSG00000115505	Gm9247	1067.03	-0.484822	0.150846	-3.21403	0.00130887	0.0186435
ENSMUSG00000009030	Pdcl	2408.88	0.375016	0.116721	3.21293	0.00131386	0.0187
ENSMUSG00000098091	Gm16470	839.034	-0.599193	0.199732	-2.99998	0.0027	0.0298113
ENSMUSG00000037242	Clic4	36587	0.381461	0.118857	3.20942	0.00133001	0.0189003
ENSMUSG00000037251	Pomk	3507.92	0.484457	0.150966	3.20905	0.00133176	0.0189104
ENSMUSG00000037440	Vnn1	3338.33	0.56892	0.177304	3.20873	0.00133321	0.0189162
ENSMUSG00000040236	Trappc5	3929.44	0.274235	0.085502	3.20735	0.00133963	0.0189924
ENSMUSG00000029174	Tbc1d1	6180.28	-0.312191	0.0973627	-3.20648	0.00134371	0.0190123
ENSMUSG00000023191	P3h3	2040.89	-0.59882	0.199084	-3.00788	0.00263077	0.0293133
ENSMUSG00000025402	Nab2	2474.42	-0.597101	0.145278	-4.11007	3.95541e-05	0.00178808
ENSMUSG00000015757	Ppil4	2208.13	0.204494	0.0637846	3.20601	0.0013459	0.0190207
ENSMUSG00000046032	Snx12	3478.01	-0.241156	0.0752248	-3.20581	0.00134684	0.0190207
ENSMUSG00000098019	Gm2546	526.851	-0.596816	0.175024	-3.4099	0.000649862	0.0116757
ENSMUSG00000025198	Erlin1	4814	0.34004	0.10613	3.20398	0.00135542	0.0190827
ENSMUSG00000034269	Setd5	9627.9	-0.327508	0.102206	-3.20438	0.00135352	0.0190827
ENSMUSG00000022707	Gbe1	2023.72	-0.59566	0.196662	-3.02885	0.0024549	0.0278824
ENSMUSG00000045822	Zswim3	425.683	0.516347	0.161209	3.20295	0.00136025	0.019136
ENSMUSG00000055296	Tmem245	2957.38	-0.475406	0.148484	-3.20174	0.001366	0.0191871
ENSMUSG00000098208	Gm8349	353.96	-0.595536	0.181914	-3.27372	0.00106142	0.016168
ENSMUSG00000002900	Lamb1	30494.9	-0.594231	0.15451	-3.84592	0.000120102	0.00374019
ENSMUSG00000027746	Ufm1	5044.01	0.169699	0.0530143	3.201	0.00136951	0.0191939
ENSMUSG00000028159	Dapp1	1494.65	0.445107	0.139095	3.20002	0.00137416	0.0191939
ENSMUSG00000032212	Sltm	3523.82	-0.402587	0.125814	-3.19987	0.0013749	0.0191939
ENSMUSG00000041133	Smc1a	6474.37	-0.3361	0.105019	-3.20038	0.00137245	0.0191939
ENSMUSG00000067928	Zfp760	736.123	0.543406	0.169809	3.2001	0.00137379	0.0191939
ENSMUSG00000039103	Nexn	573.626	-0.593267	0.173449	-3.42041	0.00062527	0.0113684
ENSMUSG00000082362	Gm5187	224.131	-0.592111	0.210203	-2.81685	0.00484976	0.043725
ENSMUSG00000042202	Slc35e2	2235.89	0.296159	0.0925613	3.1996	0.00137617	0.0191969
ENSMUSG00000031765	Mt1	33162.5	-0.591691	0.207954	-2.8453	0.00443698	0.0413468
ENSMUSG00000013155	Enkd1	1202.7	-0.19089	0.0596987	-3.19755	0.00138598	0.0193042
ENSMUSG00000081892	Gm8864	290.746	-0.591333	0.184779	-3.20023	0.00137319	0.0191939
ENSMUSG00000031871	Cdh5	6927.57	-0.589205	0.183308	-3.21429	0.00130767	0.0186409
ENSMUSG00000042507	Mideas	2762.27	-0.472477	0.147831	-3.19607	0.00139313	0.0193713
ENSMUSG00000074165	Zfp788	573.362	0.419921	0.131403	3.19567	0.00139506	0.0193713
ENSMUSG00000082424	Gm13292	134.677	-0.588119	0.184142	-3.19383	0.001404	0.0194362
ENSMUSG00000056749	Nfil3	2746.37	-0.586928	0.205805	-2.85186	0.00434642	0.040795
ENSMUSG00000021754	Map3k1	4750.95	-0.586287	0.181269	-3.23435	0.00121918	0.0177122
ENSMUSG00000082706	Gm11663	271.046	0.344399	0.107827	3.19399	0.00140323	0.0194362
ENSMUSG00000028974	Dffa	1316.55	0.43983	0.1378	3.19179	0.00141393	0.0195588
ENSMUSG00000037788	Vopp1	2168.81	-0.585844	0.150579	-3.8906	9.99973e-05	0.00328243
ENSMUSG00000022706	Mrpl40	3170.59	0.293028	0.0918582	3.19001	0.00142268	0.0196385
ENSMUSG00000029344	Tpst2	5958.3	0.369744	0.115909	3.18996	0.00142292	0.0196385
ENSMUSG00000101077	Gm29164	142.087	-0.585644	0.204932	-2.85775	0.00426654	0.0402943
ENSMUSG00000037992	Rara	4872.25	-0.584844	0.0954359	-6.12813	8.89176e-10	4.62829e-07
ENSMUSG00000098102	Gm2467	322.677	-0.583379	0.188181	-3.1001	0.00193457	0.0241894
ENSMUSG00000100691	2010320M18Rik	783.675	0.388184	0.121767	3.18792	0.00143298	0.0197027
ENSMUSG00000105600	Gm5987	236.249	-0.541007	0.169699	-3.18805	0.00143237	0.0197027
ENSMUSG00000068479	Mfap1a	1094.63	0.274685	0.0861966	3.18673	0.00143892	0.0197694
ENSMUSG00000004952	Rasa4	1265.22	-0.583176	0.171123	-3.40792	0.000654593	0.011726
ENSMUSG00000032580	Rbm5	6402.62	0.314572	0.098747	3.18564	0.00144436	0.0197994
ENSMUSG00000059475	Zfp426	1760.75	0.358544	0.112549	3.18566	0.00144425	0.0197994
ENSMUSG00000057963	Itpk1	3017.88	-0.581824	0.189867	-3.06438	0.00218119	0.0260255
ENSMUSG00000042726	Trafd1	2637.84	0.291766	0.0916394	3.18385	0.0014533	0.0198887
ENSMUSG00000030979	Uros	489.121	0.580519	0.185527	3.12903	0.00175384	0.0224133
ENSMUSG00000047067	Dusp28	766.438	0.580979	0.147792	3.93106	8.45735e-05	0.00296271
ENSMUSG00000020580	Rock2	10604.1	-0.335226	0.105381	-3.18109	0.00146722	0.0200374
ENSMUSG00000021775	Nr1d2	4190.11	0.475146	0.149404	3.18028	0.00147134	0.0200409
ENSMUSG00000026858	Miga2	1883.45	0.397131	0.124877	3.18017	0.00147188	0.0200409
ENSMUSG00000051147	Nat2	787.963	0.581072	0.159348	3.64657	0.000265769	0.00632085
ENSMUSG00000029047	Pex10	432.854	0.583116	0.123829	4.70903	2.48894e-06	0.00023017
ENSMUSG00000020387	Jade2	5470.41	0.584182	0.119533	4.88719	1.02284e-06	0.000114377
ENSMUSG00000069874	Irgm2	1024.96	0.584209	0.158407	3.68802	0.00022601	0.00570294
ENSMUSG00000050213	Snip1	1923.34	0.234257	0.0737177	3.17776	0.00148417	0.0201694
ENSMUSG00000038422	Hdhd3	203.492	0.585076	0.186848	3.13129	0.00174039	0.0222971
ENSMUSG00000041025	Iffo2	4950.49	-0.341951	0.107621	-3.17737	0.00148616	0.0201724
ENSMUSG00000002983	Relb	2403.87	-0.285027	0.0897344	-3.17634	0.00149147	0.0202134
ENSMUSG00000049577	Zfpm1	14760.9	0.58616	0.161132	3.63777	0.00027501	0.00647305
ENSMUSG00000027422	Rrbp1	37792.8	-0.54335	0.171094	-3.17574	0.00149455	0.0202286
ENSMUSG00000028772	Zcchc17	2623.6	0.292294	0.0920529	3.17528	0.00149693	0.020242
ENSMUSG00000082107	Gm16216	894.061	-0.382682	0.120525	-3.17512	0.00149776	0.020242
ENSMUSG00000044991	Shld1	151.7	0.587058	0.197439	2.97336	0.00294561	0.0317345
ENSMUSG00000000568	Hnrnpd	10500.4	-0.500717	0.157747	-3.17418	0.00150261	0.0202684
ENSMUSG00000043311	D17H6S53E	971.9	0.229965	0.0724555	3.17388	0.00150417	0.0202684
ENSMUSG00000038506	Dcun1d2	1848.42	0.587494	0.161706	3.6331	0.000280037	0.00654065
ENSMUSG00000075033	Nxpe3	353.057	0.587709	0.197504	2.97568	0.0029234	0.0316075
ENSMUSG00000048106	4632415L05Rik	1036.96	0.587727	0.112076	5.24398	1.5715e-07	2.9978e-05
ENSMUSG00000004846	Plod3	11805.1	-0.367645	0.115977	-3.16997	0.00152452	0.0204972
ENSMUSG00000031196	F8	96.1306	0.588132	0.208133	2.82575	0.00471706	0.0430107
ENSMUSG00000037379	Spon2	1716.7	0.559415	0.176539	3.16879	0.00153075	0.0205004
ENSMUSG00000039740	Alg2	4932.28	0.334528	0.105576	3.16861	0.0015317	0.0205004
ENSMUSG00000062691	Cebpzos	644.618	0.310775	0.0980808	3.16857	0.00153193	0.0205004
ENSMUSG00000099759	1700030C10Rik	301.536	0.589004	0.189649	3.10576	0.00189793	0.0238396
ENSMUSG00000079614	Seh1l	8388.43	-0.555893	0.175425	-3.16884	0.00153048	0.0205004
ENSMUSG00000013150	Gfod2	1489.48	0.589937	0.125133	4.71447	2.4234e-06	0.000226408
ENSMUSG00000032318	Isl2	124.464	0.590341	0.181625	3.25033	0.00115272	0.0170733
ENSMUSG00000034509	Mad2l1bp	2613.15	0.329725	0.104124	3.16667	0.00154197	0.020595
ENSMUSG00000118125	Gm50387	160.352	0.59169	0.16622	3.55969	0.000371298	0.00787595
ENSMUSG00000003198	Zfp959	527.11	0.591858	0.15811	3.74332	0.000181602	0.00497509
ENSMUSG00000084342	Gm11224	147.265	-0.482947	0.152665	-3.16345	0.00155911	0.0207783
ENSMUSG00000027111	Itga6	30084.4	-0.445334	0.140787	-3.16317	0.00156059	0.0207828
ENSMUSG00000027881	Prpf38b	7793.92	-0.313259	0.0990486	-3.16268	0.00156324	0.0207909
ENSMUSG00000028621	Cyb5rl	370.5	0.460428	0.145584	3.16264	0.00156348	0.0207909
ENSMUSG00000044595	Dnd1	80.0523	0.593247	0.212733	2.78869	0.00529217	0.0458671
ENSMUSG00000030688	Stard10	12327.1	0.403871	0.127806	3.16003	0.00157752	0.0209325
ENSMUSG00000111080	Gm20300	515.435	0.59434	0.184221	3.22624	0.00125428	0.0180351
ENSMUSG00000032558	Nphp3	337.306	-0.540993	0.171291	-3.15832	0.00158681	0.0210396
ENSMUSG00000006360	Crip1	11773.1	0.594776	0.128243	4.63788	3.52008e-06	0.000304481
ENSMUSG00000033781	Asb13	508.098	0.600442	0.172312	3.48463	0.000492814	0.00954869
ENSMUSG00000091721	Gimd1	2483.57	0.602023	0.189767	3.17244	0.00151163	0.0203389
ENSMUSG00000002393	Nr2f6	5855.15	0.367932	0.116584	3.15593	0.00159985	0.0211509
ENSMUSG00000048478	Spata33	154.082	0.515241	0.163284	3.15548	0.00160233	0.0211684
ENSMUSG00000031557	Plekha2	14090.2	-0.36768	0.116584	-3.15377	0.00161176	0.0212776
ENSMUSG00000064080	Fbln2	120967	-0.422537	0.133989	-3.15352	0.00161315	0.0212806
ENSMUSG00000019295	Tmem129	2024.06	0.336279	0.106696	3.15174	0.00162298	0.0213799
ENSMUSG00000117295	Gm5492	266.883	-0.339841	0.107827	-3.15174	0.00162303	0.0213799
ENSMUSG00000020781	Tsen54	876.192	0.602489	0.145644	4.13672	3.52306e-05	0.00165421
ENSMUSG00000048280	Zfp738	673.917	0.393015	0.124733	3.15084	0.00162802	0.0214147
ENSMUSG00000028850	Gpatch3	913.103	0.331953	0.105372	3.1503	0.00163101	0.0214385
ENSMUSG00000098905	Zfp953	330.076	0.603598	0.188546	3.20134	0.0013679	0.0191939
ENSMUSG00000058093	Zfp729b	482.438	0.538992	0.171163	3.149	0.00163828	0.021518
ENSMUSG00000030966	Trim21	352.17	0.605057	0.207094	2.92165	0.00348182	0.0353184
ENSMUSG00000030386	Zfp606	818.822	0.609281	0.152358	3.99901	6.36075e-05	0.0024499
ENSMUSG00000015627	Gata5	4283.84	0.578188	0.183673	3.14791	0.00164442	0.0215371
ENSMUSG00000030752	Kdm8	428.092	0.610793	0.126732	4.81956	1.43872e-06	0.00015357
ENSMUSG00000031970	Dbndd1	148.297	0.612666	0.190281	3.2198	0.0012828	0.0183727
ENSMUSG00000028243	Ubxn2b	661.783	0.613777	0.190229	3.22651	0.00125308	0.0180321
ENSMUSG00000040760	Appl1	2426.69	-0.353785	0.112532	-3.14388	0.00166726	0.0217736
ENSMUSG00000033594	Spata2l	405.016	0.615296	0.166091	3.70457	0.00021175	0.00548744
ENSMUSG00000028271	Gtf2b	3959.82	0.245655	0.0781567	3.14311	0.00167164	0.0217996
ENSMUSG00000052825	Gm9892	1964.07	-0.213294	0.0678822	-3.14211	0.00167733	0.0218581
ENSMUSG00000031478	Nek3	444.99	0.615884	0.213351	2.88672	0.0038928	0.0381249
ENSMUSG00000024588	Fech	6838.11	0.276473	0.0880054	3.14154	0.00168062	0.0218769
ENSMUSG00000031207	Msn	86124.5	-0.378504	0.120497	-3.14119	0.00168263	0.0218802
ENSMUSG00000058301	Upf1	11099.8	0.270613	0.0861644	3.14066	0.00168567	0.0219041
ENSMUSG00000011427	Zfp790	1025.76	0.37886	0.120695	3.13899	0.00169528	0.0220133
ENSMUSG00000058748	Zfp958	720.288	0.356178	0.113507	3.13793	0.00170145	0.0220777
ENSMUSG00000074158	Zfp976	458.292	0.616285	0.13569	4.54186	5.57602e-06	0.000423266
ENSMUSG00000004500	Zfp324	716.338	0.616671	0.170069	3.626	0.000287847	0.00668876
ENSMUSG00000028840	Zfp593	108.887	0.6168	0.21507	2.8679	0.00413201	0.0394578
ENSMUSG00000062248	Cks2	1589.13	-0.346737	0.110575	-3.13577	0.00171402	0.0221926
ENSMUSG00000104218	Gm9134	175.94	0.457523	0.145941	3.13498	0.00171864	0.0222216
ENSMUSG00000057137	Tmem140	538.67	0.620352	0.119261	5.20163	1.9755e-07	3.50922e-05
ENSMUSG00000026355	Mcm6	10014.1	-0.388928	0.124111	-3.13371	0.00172614	0.0222396
ENSMUSG00000026655	Fam107b	9362.77	0.297369	0.0948739	3.13436	0.00172227	0.0222396
ENSMUSG00000062526	Mppe1	1064.56	0.413448	0.131919	3.1341	0.00172381	0.0222396
ENSMUSG00000084145	Gm12263	259.833	-0.376097	0.120011	-3.13386	0.00172524	0.0222396
ENSMUSG00000086725	A630052C17Rik	148.579	0.624197	0.150176	4.15644	3.23241e-05	0.00155789
ENSMUSG00000035085	1700020L24Rik	209.344	0.62511	0.211257	2.959	0.00308636	0.0326334
ENSMUSG00000040631	Dok4	3074.56	0.62551	0.17036	3.67169	0.000240951	0.00599158
ENSMUSG00000010047	Hyal2	3857.8	0.344114	0.109886	3.13154	0.00173893	0.0222971
ENSMUSG00000033416	Gucd1	1689.9	0.325475	0.103923	3.1319	0.00173679	0.0222971
ENSMUSG00000071661	Zbtb3	220.223	0.625928	0.172829	3.62165	0.000292728	0.00674825
ENSMUSG00000059970	Hspa2	2253.99	0.303799	0.0970169	3.13141	0.00173972	0.0222971
ENSMUSG00000075312	Gm13597	545.55	0.330322	0.105468	3.13195	0.00173647	0.0222971
ENSMUSG00000028410	Dnaja1	9673.94	0.227686	0.0727227	3.13088	0.00174285	0.0223129
ENSMUSG00000107476	Zfp862-ps	2504.65	0.626526	0.202778	3.08972	0.00200344	0.0247755
ENSMUSG00000035642	Aamdc	620.331	0.627076	0.149768	4.18699	2.82672e-05	0.00140519
ENSMUSG00000112922	Gm47572	49.2192	0.628009	0.214661	2.92559	0.00343802	0.0350159
ENSMUSG00000039244	E130309D02Rik	1901.16	0.426927	0.136457	3.12865	0.0017561	0.0224195
ENSMUSG00000054074	Skida1	91.4143	0.628223	0.191253	3.28478	0.00102063	0.0157442
ENSMUSG00000001983	Taco1	407.182	0.414611	0.13261	3.12655	0.0017687	0.0225488
ENSMUSG00000042978	Sbk1	1774.28	0.465574	0.148962	3.12545	0.00177533	0.0226174
ENSMUSG00000037531	Mrpl47	1693.87	0.278432	0.089135	3.12371	0.00178584	0.0227354
ENSMUSG00000020877	Scrn2	789.828	0.301764	0.0966291	3.12291	0.00179071	0.0227656
ENSMUSG00000002343	Armc6	1222.31	0.62876	0.127595	4.92778	8.3168e-07	9.58959e-05
ENSMUSG00000078908	Mon1b	3352.43	0.629623	0.11961	5.26394	1.40999e-07	2.76207e-05
ENSMUSG00000018909	Arrb1	5968.13	-0.404238	0.129582	-3.11954	0.00181133	0.0229957
ENSMUSG00000037172	Dennd11	7952.93	0.630416	0.172939	3.64531	0.00026707	0.00634352
ENSMUSG00000022179	4931414P19Rik	751.442	0.63209	0.164844	3.83446	0.000125838	0.00385297
ENSMUSG00000092260	Zfp963	249.892	0.633201	0.175057	3.6171	0.00029792	0.00682704
ENSMUSG00000032366	Tpm1	44219.2	-0.196791	0.0632097	-3.11331	0.00185004	0.0234219
ENSMUSG00000031861	Lpar2	2715.83	0.41747	0.134118	3.11272	0.00185372	0.0234522
ENSMUSG00000019102	Aldh3a1	1884.14	0.636027	0.185144	3.4353	0.000591888	0.0109029
ENSMUSG00000024579	Pcyox1l	1448.94	0.63659	0.219074	2.90581	0.00366298	0.0364741
ENSMUSG00000049672	Zbtb14	1023.09	0.330332	0.106195	3.11063	0.00186689	0.0235563
ENSMUSG00000069633	Pex11g	313.395	0.443559	0.142606	3.11039	0.00186842	0.0235563
ENSMUSG00000052676	Zmat1	500.772	0.637884	0.159343	4.00322	6.24872e-05	0.0024402
ENSMUSG00000021733	Slc4a7	2882.83	-0.480743	0.154603	-3.10954	0.00187382	0.023608
ENSMUSG00000024975	Pdcd4	4575.5	0.428112	0.137696	3.1091	0.00187655	0.0236262
ENSMUSG00000056851	Pcbp2	20351	-0.330873	0.106491	-3.10706	0.00188957	0.0237736
ENSMUSG00000029535	Triap1	1306.13	0.272189	0.0876189	3.10651	0.00189307	0.0238013
ENSMUSG00000025766	D3Ertd751e	675.023	0.639264	0.206841	3.09061	0.00199745	0.0247383
ENSMUSG00000037638	Zbtb42	901.435	0.639594	0.127659	5.01016	5.43846e-07	7.3092e-05
ENSMUSG00000030410	Dmwd	4015.02	-0.241725	0.0778881	-3.1035	0.00191249	0.0239627
ENSMUSG00000040725	Hnrnpul1	12467.2	-0.236366	0.0761589	-3.1036	0.00191184	0.0239627
ENSMUSG00000059456	Ptk2b	9437.49	-0.413324	0.133172	-3.10368	0.00191132	0.0239627
ENSMUSG00000024038	Ndufv3	5397.11	-0.361142	0.116394	-3.10276	0.00191726	0.0240059
ENSMUSG00000074064	Mlycd	1608.64	0.639709	0.141819	4.51076	6.45971e-06	0.000466996
ENSMUSG00000095193	Gm20939	179.675	0.640474	0.21729	2.94755	0.00320298	0.0334436
ENSMUSG00000032998	Foxj3	3983.3	-0.344613	0.111285	-3.09668	0.00195702	0.024441
ENSMUSG00000038354	Ankrd35	328.746	0.640769	0.228301	2.80669	0.00500537	0.044596
ENSMUSG00000029772	Ahcyl2	4847.99	0.641057	0.217591	2.94616	0.00321743	0.0335327
ENSMUSG00000080059	Rps19-ps3	353.183	0.643882	0.217491	2.9605	0.00307139	0.0325696
ENSMUSG00000099997	Tubb4b-ps2	55.2766	0.644653	0.229226	2.81231	0.00491876	0.044056
ENSMUSG00000041625	Ggact	1475.7	0.645173	0.213092	3.02767	0.00246447	0.0279389
ENSMUSG00000013495	Tmem175	1668.15	0.396698	0.128252	3.09311	0.0019807	0.0246478
ENSMUSG00000022718	Dgcr8	2591.65	0.64642	0.118301	5.46418	4.65053e-08	1.11478e-05
ENSMUSG00000042348	Arl15	996.263	-0.35044	0.113358	-3.09144	0.00199186	0.0247201
ENSMUSG00000052837	Junb	43478.9	-0.347656	0.112449	-3.09167	0.00199033	0.0247201
ENSMUSG00000084128	Esrp2	3471.07	0.646603	0.197404	3.27554	0.00105461	0.0161001
ENSMUSG00000038570	Saxo2	162.664	0.647464	0.174628	3.70767	0.000209178	0.00548117
ENSMUSG00000044149	Nkrf	639.332	0.337315	0.109142	3.09061	0.00199748	0.0247383
ENSMUSG00000044715	Gskip	1702.53	0.231844	0.0750071	3.09095	0.00199515	0.0247383
ENSMUSG00000078779	Zfp59	648.9	0.647544	0.162235	3.99139	6.56884e-05	0.00250137
ENSMUSG00000030545	Pex11a	594.538	0.651018	0.160577	4.05424	5.02972e-05	0.00210164
ENSMUSG00000062944	9130023H24Rik	187.805	0.653518	0.191246	3.41717	0.000632765	0.0114476
ENSMUSG00000034157	Cipc	1440.86	0.283421	0.0917474	3.08914	0.00200737	0.0247934
ENSMUSG00000010025	Aldh3a2	5634.72	0.396777	0.128472	3.08844	0.00201209	0.0248348
ENSMUSG00000020534	Shmt1	3013.72	0.492031	0.159449	3.08583	0.00202986	0.0250372
ENSMUSG00000048186	Bend7	927.925	0.655377	0.223323	2.93466	0.00333912	0.0343607
ENSMUSG00000032059	Alg9	1513.65	-0.263814	0.0855072	-3.08528	0.00203358	0.0250492
ENSMUSG00000060181	Slc35e3	3419.95	0.655689	0.155693	4.21142	2.5377e-05	0.00130941
ENSMUSG00000063506	Arhgap22	1360	-0.510526	0.165513	-3.0845	0.00203892	0.0250811
ENSMUSG00000037007	Zfp113	821.196	0.65638	0.163973	4.00297	6.25521e-05	0.0024402
ENSMUSG00000050271	Prag1	12080.5	0.503488	0.163294	3.08332	0.00204708	0.0251485
ENSMUSG00000028613	Lrp8	1062.25	-0.53835	0.174633	-3.08275	0.00205097	0.0251783
ENSMUSG00000041341	Atg2b	2875.82	-0.358389	0.116269	-3.08241	0.00205331	0.02519
ENSMUSG00000115007	5830448L01Rik	257.183	0.656707	0.140081	4.68804	2.75833e-06	0.000250006
ENSMUSG00000024201	Kdm4b	5039.1	-0.53286	0.173006	-3.08001	0.00206991	0.0252303
ENSMUSG00000027427	Polr3f	1852.79	0.331398	0.107591	3.08017	0.00206879	0.0252303
ENSMUSG00000057842	Zfp595	360.661	0.659321	0.198024	3.3295	0.000870027	0.0141943
ENSMUSG00000038080	Kdm1b	1216.55	0.379132	0.123098	3.07991	0.00207063	0.0252303
ENSMUSG00000032593	Amigo3	222.293	0.660312	0.207895	3.17617	0.00149232	0.0202134
ENSMUSG00000027088	Phospho2	930.287	0.664431	0.153601	4.32569	1.52055e-05	0.000908242
ENSMUSG00000021120	Pigh	421.465	0.666161	0.195933	3.39995	0.00067398	0.0120025
ENSMUSG00000081974	Gm11960	377.226	-0.533482	0.173135	-3.08131	0.00206095	0.0252303
ENSMUSG00000044646	Zbtb7c	1674.33	0.667534	0.171559	3.89098	9.98402e-05	0.00328243
ENSMUSG00000018659	Pnpo	1883.83	0.668897	0.157852	4.23749	2.26031e-05	0.00121113
ENSMUSG00000027428	Rbbp9	2164.09	0.446269	0.144914	3.07954	0.00207321	0.0252303
ENSMUSG00000003934	Efnb3	106.018	0.66934	0.193869	3.45254	0.00055534	0.0103873
ENSMUSG00000000275	Trim25	8585.65	0.212805	0.0691393	3.07792	0.00208454	0.0253344
ENSMUSG00000044268	Gm4895	351.874	0.460052	0.14951	3.07706	0.00209056	0.0253906
ENSMUSG00000039497	Dse	3007.88	-0.314553	0.102247	-3.07641	0.0020951	0.0254288
ENSMUSG00000021629	Slc30a5	5077.63	0.260405	0.0846948	3.07463	0.00210763	0.0255637
ENSMUSG00000036862	Dchs1	1368.81	-0.507282	0.165003	-3.07438	0.00210941	0.0255683
ENSMUSG00000030880	Polr3e	2017.89	0.327513	0.106539	3.07412	0.00211124	0.0255735
ENSMUSG00000020743	Mif4gd	1381.53	0.392595	0.127735	3.07352	0.00211551	0.0256082
ENSMUSG00000008859	Rala	4370.33	-0.215539	0.0701597	-3.07212	0.00212547	0.0257036
ENSMUSG00000024220	Zfp523	2708.64	0.244076	0.0794515	3.07201	0.00212621	0.0257036
ENSMUSG00000032067	Pts	1017.79	0.471889	0.153628	3.07163	0.00212896	0.0257198
ENSMUSG00000053985	Zfp14	167.63	0.673165	0.174836	3.85025	0.000117996	0.00368721
ENSMUSG00000050973	Gdpgp1	353.43	0.459158	0.149537	3.07053	0.00213682	0.0257635
ENSMUSG00000019966	Kitl	7906.81	0.683841	0.192118	3.55949	0.000371575	0.00787595
ENSMUSG00000106317	Gm43848	39.0786	0.684464	0.237133	2.88641	0.00389662	0.0381249
ENSMUSG00000028060	Khdc4	7160.97	0.293781	0.0957053	3.06964	0.00214316	0.0258047
ENSMUSG00000048047	Zbtb33	2022.68	0.346784	0.112979	3.06946	0.00214449	0.0258047
ENSMUSG00000061589	Dot1l	3885.45	-0.374306	0.121986	-3.06844	0.00215182	0.0258758
ENSMUSG00000028899	Taf12	2226.61	0.437753	0.142699	3.06766	0.00215739	0.0259221
ENSMUSG00000030826	Bcat2	3646.46	0.295563	0.0963555	3.06742	0.00215914	0.0259221
ENSMUSG00000034401	Spata6	1519.27	-0.233347	0.0760754	-3.06731	0.00215993	0.0259221
ENSMUSG00000031832	Taf1c	1038.1	0.685586	0.093538	7.32949	2.31027e-13	3.23757e-10
ENSMUSG00000059890	Ube4a	4610.71	0.198884	0.0648515	3.06676	0.00216392	0.0259358
ENSMUSG00000031847	1700030J22Rik	188.751	0.685819	0.137173	4.99966	5.74325e-07	7.63726e-05
ENSMUSG00000039167	Adgrl4	1046.87	-0.55008	0.179428	-3.06573	0.00217137	0.0259909
ENSMUSG00000025316	Banp	2887.14	0.522685	0.170508	3.06546	0.00217335	0.0259975
ENSMUSG00000021306	Gpr137b	2307.65	-0.489797	0.159853	-3.06405	0.00218364	0.0260255
ENSMUSG00000022389	Tef	4139.03	0.687075	0.135934	5.05448	4.31564e-07	6.19073e-05
ENSMUSG00000098207	Arl14	993.908	0.687954	0.231526	2.97138	0.0029646	0.0318638
ENSMUSG00000107020	Gm6051	60.3518	0.688586	0.211735	3.25211	0.00114552	0.0170221
ENSMUSG00000087598	Zfp111	896.75	0.411424	0.134263	3.06432	0.00218163	0.0260255
ENSMUSG00000092564	BC051226	138.772	0.689632	0.175904	3.92051	8.83623e-05	0.00303733
ENSMUSG00000028675	Pnrc2	6821.53	0.298887	0.0975612	3.06359	0.00218701	0.0260412
ENSMUSG00000044030	Irf2bp1	2819.97	0.311946	0.101833	3.06331	0.00218905	0.0260484
ENSMUSG00000055305	Zfp93	304.116	0.691543	0.189316	3.65284	0.000259356	0.00622522
ENSMUSG00000029761	Cald1	28040.6	-0.268401	0.0876441	-3.0624	0.0021957	0.0260879
ENSMUSG00000038268	Ovca2	350.093	0.693591	0.171182	4.05177	5.08306e-05	0.00211845
ENSMUSG00000025213	Kazald1	91.0674	0.694609	0.227688	3.0507	0.00228308	0.0266503
ENSMUSG00000025950	Idh1	11686	0.697421	0.211956	3.29041	0.00100041	0.0155937
ENSMUSG00000026718	Stam	4044.25	-0.43213	0.141213	-3.06013	0.0022124	0.0262235
ENSMUSG00000034126	Pomt2	1756.77	0.313698	0.102538	3.05935	0.00221818	0.0262749
ENSMUSG00000029727	Cyp3a13	1468.52	0.699647	0.233006	3.00269	0.00267602	0.0296269
ENSMUSG00000044018	Mrpl50	4626.03	0.700098	0.171109	4.09154	4.28521e-05	0.0018909
ENSMUSG00000041046	Ramp3	1180.99	0.702568	0.168638	4.16613	3.09811e-05	0.00150913
ENSMUSG00000038175	Mylip	396.118	-0.46363	0.151608	-3.05809	0.00222755	0.0263067
ENSMUSG00000047881	Rell1	2675.4	-0.456726	0.149368	-3.05772	0.00223026	0.0263067
ENSMUSG00000061544	Zfp229	504.674	0.530539	0.173524	3.05744	0.00223236	0.0263067
ENSMUSG00000053907	Mat2a	11669	0.706945	0.162339	4.35474	1.33224e-05	0.000817194
ENSMUSG00000004748	Mtfp1	195.652	0.707649	0.227117	3.11579	0.00183455	0.0232581
ENSMUSG00000074171	Gm6658	84.336	0.709149	0.234527	3.02374	0.00249671	0.0281848
ENSMUSG00000032583	Mon1a	889.972	0.392663	0.128457	3.05677	0.00223735	0.0263307
ENSMUSG00000036585	Fgf1	1434.63	0.710392	0.196108	3.62244	0.000291832	0.00674694
ENSMUSG00000057396	Zfp759	144.831	0.711619	0.209773	3.39233	0.000693007	0.0122453
ENSMUSG00000110702	Gm45767	104.283	0.715907	0.174737	4.09705	4.18451e-05	0.00186586
ENSMUSG00000074909	Ranbp6	1265.32	0.498798	0.163345	3.05365	0.00226072	0.0265202
ENSMUSG00000009772	Nuak2	1595.72	0.718503	0.166859	4.30604	1.66205e-05	0.00096739
ENSMUSG00000037257	Aagab	2140.78	0.232427	0.0761334	3.0529	0.00226643	0.0265701
ENSMUSG00000000154	Slc22a18	375.039	0.724065	0.208304	3.476	0.000508954	0.0098014
ENSMUSG00000087433	Gm14167	55.4159	0.724835	0.226724	3.197	0.00138866	0.0193266
ENSMUSG00000038347	Tcte2	81.3668	0.726964	0.212192	3.42596	0.000612624	0.0111993
ENSMUSG00000029557	Mrm2	684.801	0.727168	0.149063	4.87825	1.07033e-06	0.000118177
ENSMUSG00000046994	Mars2	896.004	0.409039	0.134061	3.05114	0.00227976	0.0266503
ENSMUSG00000051502	Ufsp1	283.272	0.378258	0.123976	3.05105	0.00228041	0.0266503
ENSMUSG00000059482	2610301B20Rik	570.171	0.364474	0.119466	3.05086	0.00228183	0.0266503
ENSMUSG00000032899	Styk1	1470.67	-0.370401	0.121426	-3.05042	0.00228524	0.0266533
ENSMUSG00000025497	Cdhr5	570.43	0.730903	0.225897	3.23555	0.00121407	0.0176802
ENSMUSG00000044857	Lemd2	4185.2	-0.301023	0.0987155	-3.0494	0.00229299	0.0267076
ENSMUSG00000034177	Rnf43	532.123	0.73276	0.240236	3.05017	0.00228712	0.0266582
ENSMUSG00000027618	Nfs1	2162.25	0.217261	0.0712604	3.04884	0.00229728	0.0267253
ENSMUSG00000072915	Gm12258	332.748	0.733632	0.186205	3.93991	8.15123e-05	0.00287825
ENSMUSG00000027223	Mapk8ip1	1085.36	0.496288	0.162882	3.04692	0.00231203	0.0268626
ENSMUSG00000020072	Pbld2	96.353	0.737307	0.267998	2.75116	0.00593842	0.0496722
ENSMUSG00000072623	Zfp9	1738.3	-0.368483	0.121004	-3.04521	0.00232521	0.0269656
ENSMUSG00000040093	Bmf	3113.11	0.739411	0.199463	3.70702	0.000209716	0.00548117
ENSMUSG00000026586	Prrx1	6304.86	-0.555173	0.18238	-3.04405	0.0023342	0.0270512
ENSMUSG00000075289	Carns1	250.951	0.74046	0.125162	5.91602	3.29823e-09	1.23435e-06
ENSMUSG00000029840	Mtpn	19167.5	-0.346098	0.113741	-3.04287	0.00234332	0.027112
ENSMUSG00000047638	Nr1h4	1621.25	0.743463	0.211439	3.51621	0.000437749	0.00883765
ENSMUSG00000061175	Fnip2	3353.03	-0.515798	0.169543	-3.04229	0.00234785	0.0271403
ENSMUSG00000028040	Efna4	1310.95	0.345535	0.113586	3.04205	0.00234976	0.027142
ENSMUSG00000042505	Sdhaf3	297.952	0.365808	0.120264	3.0417	0.00235246	0.027142
ENSMUSG00000110156	Gm42067	59.8845	0.743482	0.211195	3.52035	0.000430973	0.00874328
ENSMUSG00000026856	Dolpp1	1342.39	0.220955	0.0726595	3.04097	0.00235816	0.0271733
ENSMUSG00000037434	Slc30a1	1832.42	0.481521	0.158336	3.04112	0.00235697	0.0271733
ENSMUSG00000078552	Dcdc2b	60.1538	0.747819	0.253887	2.94548	0.00322457	0.0335687
ENSMUSG00000034667	Xpot	9256.79	0.216898	0.0713447	3.04014	0.00236467	0.0272264
ENSMUSG00000029570	Lfng	2901.44	0.751483	0.235519	3.19075	0.00141905	0.0196147
ENSMUSG00000050945	Zfp438	325.144	0.459308	0.151218	3.03739	0.00238633	0.0274258
ENSMUSG00000116174	Gm10362	11077.9	-0.506734	0.166841	-3.03723	0.0023876	0.0274258
ENSMUSG00000047603	Zfp235	388.891	0.756532	0.125991	6.00463	1.91766e-09	7.93997e-07
ENSMUSG00000074166	AW146154	329.763	0.758067	0.151066	5.0181	5.21846e-07	7.14812e-05
ENSMUSG00000033429	Mcee	664.248	0.42664	0.14056	3.03529	0.00240306	0.0275339
ENSMUSG00000066735	Vkorc1l1	4079.86	0.258712	0.0852315	3.0354	0.00240217	0.0275339
ENSMUSG00000024331	Dsc2	353.778	0.760964	0.247818	3.07065	0.00213591	0.0257635
ENSMUSG00000009013	Dynll1	18420	0.401628	0.132366	3.03422	0.00241156	0.0275793
ENSMUSG00000028807	Zbtb8a	381.77	0.761761	0.212242	3.58912	0.000331798	0.00731804
ENSMUSG00000031906	Smpd3	9892.09	0.764666	0.261117	2.92845	0.00340662	0.0348075
ENSMUSG00000050503	Fbxl22	89.6093	0.76467	0.226207	3.38039	0.000723819	0.0125706
ENSMUSG00000014039	Prdm15	891.647	0.319026	0.105223	3.0319	0.00243022	0.0277405
ENSMUSG00000066037	Hnrnpr	6346.06	-0.232554	0.0767139	-3.03145	0.00243386	0.0277646
ENSMUSG00000060450	Rnf14	4826.26	-0.194667	0.0642221	-3.03115	0.0024362	0.0277654
ENSMUSG00000026576	Atp1b1	19711.9	0.7672	0.271352	2.82733	0.00469382	0.0428697
ENSMUSG00000002803	Btbd6	954.6	0.369537	0.121992	3.0292	0.00245199	0.0278667
ENSMUSG00000063889	Crem	980.432	0.32278	0.106541	3.02963	0.00244852	0.0278667
ENSMUSG00000081552	Gm12328	3601.07	0.247562	0.0817206	3.02937	0.00245064	0.0278667
ENSMUSG00000110444	Gm10033	720.74	0.523189	0.172697	3.02951	0.0024495	0.0278667
ENSMUSG00000090124	Ugt1a7c	3399.84	0.768339	0.24249	3.16854	0.00153206	0.0205004
ENSMUSG00000027661	Slc2a10	266.466	-0.567588	0.187441	-3.02809	0.00246105	0.0279262
ENSMUSG00000048039	Isg20l2	4141.9	0.206185	0.068093	3.02799	0.00246182	0.0279262
ENSMUSG00000081405	Gm13142	43.0308	0.768481	0.264824	2.90186	0.00370953	0.0368687
ENSMUSG00000001441	Npepps	11233.4	-0.42483	0.140351	-3.0269	0.00247074	0.0279751
ENSMUSG00000045636	Mtus1	6311.01	0.770195	0.260526	2.95631	0.00311347	0.0328497
ENSMUSG00000087260	Lamtor5	2707.38	0.308822	0.102041	3.02645	0.00247447	0.028
ENSMUSG00000028999	Rint1	1852.59	0.352804	0.116638	3.02476	0.00248828	0.0281388
ENSMUSG00000005609	Ctr9	5444.63	0.206366	0.0682441	3.02394	0.00249508	0.0281848
ENSMUSG00000025993	Slc40a1	10460.6	0.770366	0.22744	3.38712	0.000706304	0.0123725
ENSMUSG00000047230	Cldn2	38417.6	0.771448	0.150944	5.11083	3.20743e-07	4.99426e-05
ENSMUSG00000060427	Zfp868	1655.56	0.35538	0.117556	3.02306	0.0025023	0.0282264
ENSMUSG00000030380	Mzf1	79.1455	0.773014	0.270253	2.86034	0.0042319	0.0401336
ENSMUSG00000024325	Ring1	1323.39	0.377228	0.124825	3.02205	0.00251073	0.0282523
ENSMUSG00000028950	Tas1r1	42.624	0.773626	0.256273	3.01876	0.00253814	0.0284728
ENSMUSG00000039220	Ppp1r10	3881.89	0.776891	0.184223	4.21712	2.47443e-05	0.00128798
ENSMUSG00000098234	Snhg6	2373.76	-0.42696	0.141331	-3.02099	0.00251947	0.0283332
ENSMUSG00000032519	Slc25a38	987.747	0.288663	0.0955889	3.01984	0.00252909	0.0284035
ENSMUSG00000037979	Ccdc92	542.176	0.780635	0.182327	4.28152	1.85624e-05	0.00104373
ENSMUSG00000029359	Tesc	120.694	0.782048	0.224557	3.48262	0.000496533	0.00959262
ENSMUSG00000046380	Jrk	424.374	0.783331	0.201898	3.87983	0.000104528	0.00338776
ENSMUSG00000035759	Bbs10	198.564	0.789929	0.218799	3.61029	0.00030585	0.00692482
ENSMUSG00000020811	Wscd1	356.07	-0.430759	0.142906	-3.01428	0.00257586	0.0288448
ENSMUSG00000070709	Zfp974	394.54	0.493523	0.163729	3.01426	0.00257605	0.0288448
ENSMUSG00000032392	Parp16	684.976	-0.492687	0.163481	-3.01372	0.00258064	0.0288785
ENSMUSG00000039208	Metrnl	1436.49	-0.529194	0.175622	-3.01325	0.00258462	0.0289053
ENSMUSG00000053226	Dand5	369.804	0.792437	0.164923	4.80488	1.54841e-06	0.000161194
ENSMUSG00000097935	Gm3809	115.474	-0.576931	0.19151	-3.01254	0.00259075	0.0289434
ENSMUSG00000025278	Flnb	35350.8	-0.501263	0.166458	-3.01134	0.00260094	0.0290343
ENSMUSG00000000600	Krit1	2519.83	0.414151	0.13757	3.01047	0.00260842	0.0291
ENSMUSG00000005698	Ctcf	5883.04	0.244237	0.0811723	3.00887	0.00262225	0.0292363
ENSMUSG00000034171	Faah	553.544	0.797025	0.274088	2.90792	0.00363839	0.0363002
ENSMUSG00000051499	Zfp786	136.07	0.797991	0.227076	3.5142	0.000441082	0.00886935
ENSMUSG00000024533	Spire1	3444.69	-0.559095	0.185933	-3.00697	0.00263868	0.0293656
ENSMUSG00000037243	Zfp692	577.924	-0.38626	0.128473	-3.00655	0.00264233	0.0293882
ENSMUSG00000112366	C730027H18Rik	115.572	0.799401	0.277382	2.88195	0.00395222	0.0384802
ENSMUSG00000009079	Ewsr1	15730.9	-0.313288	0.104286	-3.00414	0.00266332	0.0295802
ENSMUSG00000039217	Il18	131.941	0.799482	0.246307	3.24587	0.00117092	0.0172308
ENSMUSG00000032454	Rbp2	636.389	0.800597	0.259098	3.08993	0.00200201	0.0247755
ENSMUSG00000091144	Phf11c	43.8493	0.80153	0.282206	2.84023	0.0045081	0.041737
ENSMUSG00000009621	Vav2	4415.19	0.802568	0.187301	4.28491	1.82811e-05	0.0010343
ENSMUSG00000002233	Rhoc	21133.6	-0.299219	0.0996532	-3.00261	0.00267679	0.0296269
ENSMUSG00000027495	Fam210b	4119.51	0.806679	0.178335	4.52339	6.08568e-06	0.000450687
ENSMUSG00000022947	Cbr3	662.348	0.808301	0.214392	3.7702	0.000163118	0.00459487
ENSMUSG00000058239	Usf2	3155.74	-0.541718	0.180522	-3.00083	0.00269241	0.0297635
ENSMUSG00000049606	Zfp644	3020.8	0.416297	0.138763	3.00005	0.00269936	0.0298113
ENSMUSG00000020682	Mmp28	1125.11	0.808984	0.20866	3.87705	0.00010573	0.00340919
ENSMUSG00000038415	Foxq1	4744.11	0.809035	0.23204	3.48661	0.000489179	0.00949079
ENSMUSG00000114162	Gm3785	86.5248	0.567099	0.189073	2.99936	0.00270549	0.0298481
ENSMUSG00000020691	Mettl2	1574.53	0.322839	0.107657	2.99878	0.00271067	0.0298747
ENSMUSG00000020564	Atxn7l1	975.519	-0.392127	0.130815	-2.99757	0.00272143	0.0299753
ENSMUSG00000001482	Def8	6043.41	0.311307	0.103893	2.99642	0.00273166	0.0300697
ENSMUSG00000027274	Mkks	839.509	0.812433	0.234529	3.4641	0.000532002	0.0101275
ENSMUSG00000019055	Plod1	8807.33	-0.38843	0.129687	-2.99514	0.00274323	0.0301606
ENSMUSG00000078451	Ppil6	54.2152	0.812742	0.285306	2.84867	0.0043902	0.0410368
ENSMUSG00000039763	Dnajc28	563.573	0.820707	0.177722	4.61793	3.87586e-06	0.00032695
ENSMUSG00000036339	Tmem260	1930.43	0.350193	0.116984	2.99352	0.00275781	0.0302662
ENSMUSG00000086552	Dlx4os	179.289	0.820951	0.135299	6.06769	1.29765e-09	6.38934e-07
ENSMUSG00000020628	Trappc12	2474.57	0.313584	0.104788	2.99255	0.00276658	0.0303259
ENSMUSG00000006304	Arpc2	35977.8	-0.192153	0.0642894	-2.98888	0.00280002	0.0306016
ENSMUSG00000017386	Traf4	8204.78	0.303224	0.101436	2.98932	0.00279598	0.0306016
ENSMUSG00000029860	Zyx	23323.2	-0.331036	0.110756	-2.98886	0.00280016	0.0306016
ENSMUSG00000034127	Tspan8	21664.1	0.460988	0.154229	2.98898	0.00279914	0.0306016
ENSMUSG00000106928	Gm43860	82.9903	0.82144	0.243542	3.37289	0.000743837	0.0127242
ENSMUSG00000097941	Gm8984	98.3093	-0.577169	0.193082	-2.98924	0.00279675	0.0306016
ENSMUSG00000043257	Pigv	667.611	0.328515	0.110011	2.98619	0.00282474	0.0308335
ENSMUSG00000018900	Slc22a5	773.054	0.435406	0.145832	2.98567	0.00282962	0.0308683
ENSMUSG00000032000	Birc3	1661.95	-0.374992	0.125613	-2.9853	0.00283298	0.0308865
ENSMUSG00000054604	Cggbp1	6327.98	0.225272	0.0754685	2.98499	0.00283592	0.0309
ENSMUSG00000022711	Pmm2	3610.93	0.224291	0.0751445	2.98479	0.00283771	0.030901
ENSMUSG00000031168	Ebp	3454.69	0.303167	0.101633	2.98294	0.0028549	0.0310696
ENSMUSG00000063511	Snrnp70	12508.8	-0.230188	0.0771812	-2.98243	0.00285968	0.0310845
ENSMUSG00000037813	D630003M21Rik	4510.24	0.82341	0.248509	3.31339	0.000921708	0.0148075
ENSMUSG00000046756	Mrps7	3251.32	0.207493	0.0695804	2.98206	0.00286313	0.0311035
ENSMUSG00000039206	Daglb	799.921	0.496438	0.166657	2.97879	0.00289386	0.0314185
ENSMUSG00000026280	Atg4b	3742.53	0.199061	0.0668447	2.97796	0.00290177	0.0314856
ENSMUSG00000074102	Rbm15b	5170.48	0.272877	0.0916414	2.97766	0.00290457	0.0314973
ENSMUSG00000106981	Gm45495	273.427	0.824166	0.165691	4.97412	6.5546e-07	8.35046e-05
ENSMUSG00000039634	Zfp189	843.518	0.826551	0.235702	3.50677	0.000453588	0.00905089
ENSMUSG00000025893	Kbtbd3	241.05	0.827794	0.204001	4.05779	4.95392e-05	0.00208806
ENSMUSG00000025511	Tspan4	10352.8	0.22347	0.0750811	2.97638	0.00291672	0.0315711
ENSMUSG00000026070	Il18r1	373.265	0.828816	0.137714	6.01838	1.76176e-09	7.82825e-07
ENSMUSG00000016526	Dyrk3	1402.19	-0.568406	0.191044	-2.97527	0.00292732	0.031631
ENSMUSG00000025809	Itgb1	102018	-0.244303	0.0821226	-2.97486	0.00293121	0.0316543
ENSMUSG00000035495	Tstd2	1760.06	0.336285	0.113063	2.97431	0.00293644	0.031692
ENSMUSG00000024030	Abcg1	1003.33	-0.403333	0.135625	-2.97388	0.00294059	0.0317029
ENSMUSG00000078789	Dph1	790.21	0.382128	0.128496	2.97385	0.00294093	0.0317029
ENSMUSG00000041762	Gpr155	330.932	0.83004	0.24625	3.37073	0.000749702	0.0127885
ENSMUSG00000021719	Rgs7bp	50.702	0.830813	0.245871	3.37906	0.000727354	0.0125815
ENSMUSG00000038335	Tsr1	4038.23	0.317692	0.10687	2.9727	0.00295191	0.0317649
ENSMUSG00000032348	Gsta4	3322.05	0.834492	0.205625	4.05832	4.94278e-05	0.00208806
ENSMUSG00000031828	Klhl36	876.46	0.840028	0.233775	3.59332	0.000326495	0.00724052
ENSMUSG00000031816	Mthfsd	2688.12	0.40102	0.134995	2.97062	0.002972	0.0319245
ENSMUSG00000003575	Crtc1	4940.3	0.264532	0.0890863	2.96939	0.00298395	0.0320015
ENSMUSG00000026584	Scyl3	1417.13	0.315782	0.106339	2.96958	0.0029821	0.0320015
ENSMUSG00000032035	Ets1	7997.07	-0.513274	0.172864	-2.96923	0.00298551	0.0320015
ENSMUSG00000084910	C630043F03Rik	127.469	0.841932	0.301482	2.79265	0.00522784	0.0454719
ENSMUSG00000022679	Mpv17l	380.756	0.399208	0.134535	2.96731	0.00300416	0.0321498
ENSMUSG00000068270	Shroom4	823.758	-0.506375	0.170658	-2.96719	0.00300533	0.0321498
ENSMUSG00000051359	Ncald	2272.03	0.842454	0.209407	4.02304	5.7451e-05	0.00229025
ENSMUSG00000092241	Gm20522	31.8613	0.844521	0.277546	3.04281	0.00234377	0.027112
ENSMUSG00000078700	D030028A08Rik	295.524	0.849073	0.161975	5.242	1.58847e-07	2.9978e-05
ENSMUSG00000053930	Shisa6	4880.29	0.85061	0.226142	3.7614	0.000168962	0.00470189
ENSMUSG00000019738	Polr2i	1128.62	0.302835	0.102116	2.9656	0.00302089	0.0322405
ENSMUSG00000071649	B3gat3	4312.81	0.230333	0.0776732	2.96541	0.0030228	0.032242
ENSMUSG00000071660	Ttc9c	3342.49	0.323009	0.108943	2.96494	0.0030274	0.0322722
ENSMUSG00000098192	Gm3534	143.035	-0.530218	0.178922	-2.9634	0.00304261	0.0324154
ENSMUSG00000048234	Rnf149	4946.04	-0.205821	0.0694709	-2.96269	0.00304959	0.0324708
ENSMUSG00000027293	Ehd4	5239.22	-0.434535	0.146695	-2.96217	0.00305482	0.0324885
ENSMUSG00000099083	Atf7	4944.39	-0.479952	0.162027	-2.96217	0.00305477	0.0324885
ENSMUSG00000005089	Slc1a2	611.677	0.854989	0.277597	3.07997	0.00207021	0.0252303
ENSMUSG00000074500	Zfp558	98.9597	0.861795	0.286929	3.00352	0.00266879	0.0295922
ENSMUSG00000026254	Eif4e2	7185.75	0.172079	0.0581106	2.96123	0.00306417	0.0325309
ENSMUSG00000037876	Jmjd1c	5897.99	-0.430043	0.145253	-2.96065	0.00306989	0.0325696
ENSMUSG00000062470	Fbxl12os	194.545	0.863593	0.15424	5.59903	2.15559e-08	5.95008e-06
ENSMUSG00000034709	Ppp1r21	3968.85	0.331594	0.112021	2.9601	0.00307537	0.0325739
ENSMUSG00000073758	Sh3d21	696.78	0.86483	0.291272	2.96916	0.0029862	0.0320015
ENSMUSG00000035559	Mpv17l2	1778.56	0.265607	0.08975	2.95941	0.00308231	0.0326285
ENSMUSG00000044976	Wdr72	912.733	0.867362	0.302861	2.86389	0.00418467	0.0397478
ENSMUSG00000037174	Elf2	5499.75	0.183963	0.0621694	2.95907	0.00308574	0.0326334
ENSMUSG00000087440	4930577N17Rik	111.754	0.534923	0.180794	2.95874	0.00308901	0.0326425
ENSMUSG00000015697	Setdb1	5313.56	0.220233	0.0744827	2.95683	0.0031082	0.0328262
ENSMUSG00000043572	Pars2	592.313	0.371862	0.125788	2.95625	0.00311403	0.0328497
ENSMUSG00000039481	Nrtn	174.376	0.872352	0.299465	2.91304	0.00357931	0.0360065
ENSMUSG00000022500	Litaf	17329.9	-0.187797	0.0635429	-2.95543	0.00312231	0.032918
ENSMUSG00000045827	Serpinb9	5973.07	0.874667	0.242276	3.61021	0.000305949	0.00692482
ENSMUSG00000026074	Map4k4	21475.7	-0.423191	0.143216	-2.95491	0.00312757	0.032953
ENSMUSG00000029613	Eif2ak1	4808.46	0.247792	0.083883	2.95402	0.00313662	0.0330115
ENSMUSG00000025959	Klf7	4881.82	-0.455115	0.154107	-2.95324	0.00314458	0.0330761
ENSMUSG00000075420	Smim6	793.521	0.875665	0.232232	3.77064	0.000162829	0.00459487
ENSMUSG00000024182	Axin1	6243.13	0.227029	0.0769008	2.95224	0.00315479	0.0331453
ENSMUSG00000023572	Ccndbp1	3819.36	0.267985	0.0907903	2.95169	0.00316039	0.033185
ENSMUSG00000038047	Haus6	1508.9	-0.295351	0.100071	-2.9514	0.00316333	0.0331967
ENSMUSG00000055866	Per2	873.636	0.876608	0.190736	4.59594	4.30809e-06	0.000355135
ENSMUSG00000032911	Cspg4	1637.96	-0.54877	0.186013	-2.95017	0.003176	0.0332722
ENSMUSG00000047632	Fgfbp3	153.698	0.427016	0.144735	2.95032	0.00317442	0.0332722
ENSMUSG00000022498	Txndc11	3971.99	0.285577	0.0968326	2.94918	0.00318614	0.0333592
ENSMUSG00000021636	Marveld2	713.216	0.881344	0.243528	3.61907	0.000295666	0.0067925
ENSMUSG00000025510	Cd151	15541	0.215421	0.0730559	2.94872	0.00319091	0.0333709
ENSMUSG00000112189	C730027H18Rik	51.0631	0.882691	0.291215	3.03106	0.00243698	0.0277654
ENSMUSG00000061286	Exosc5	1821.65	0.261116	0.0885886	2.94752	0.00320338	0.0334436
ENSMUSG00000031700	Gpt2	3158.55	0.882763	0.268046	3.29332	0.000990102	0.0155363
ENSMUSG00000004934	Pias4	2476.52	-0.297171	0.100835	-2.94709	0.00320776	0.0334702
ENSMUSG00000103839	Gm37607	123.778	0.883143	0.185486	4.76124	1.92408e-06	0.000191499
ENSMUSG00000044217	Aqp5	2620.5	0.883452	0.2856	3.09332	0.0019793	0.0246472
ENSMUSG00000110663	Gm39157	42.3364	0.883574	0.297911	2.9659	0.00301795	0.0322281
ENSMUSG00000026380	Tfcp2l1	2341.96	0.88518	0.268134	3.30126	0.000962529	0.015235
ENSMUSG00000026870	Cutal	287.704	0.890258	0.280203	3.17719	0.00148707	0.0201724
ENSMUSG00000042677	Zc3h12a	1599.93	-0.392924	0.13345	-2.94436	0.00323625	0.0336326
ENSMUSG00000020577	Tspan13	3996.25	0.891435	0.315196	2.82819	0.00468123	0.0427911
ENSMUSG00000038188	Scarf1	455.846	-0.560391	0.190486	-2.94189	0.00326212	0.0338822
ENSMUSG00000104965	Gm43437	70.8225	0.893159	0.323739	2.75889	0.00579983	0.0488572
ENSMUSG00000008305	Tle1	2568.44	0.905951	0.206096	4.39577	1.10382e-05	0.000708076
ENSMUSG00000021265	Slc25a29	152.693	0.911165	0.175444	5.19348	2.06397e-07	3.61553e-05
ENSMUSG00000090015	Gm15446	205.117	0.507258	0.172502	2.9406	0.00327582	0.0339485
ENSMUSG00000000282	Mnt	6161.72	-0.403081	0.137114	-2.93975	0.0032848	0.0340207
ENSMUSG00000022076	Klhl1	4715.43	-0.564884	0.192223	-2.93869	0.00329603	0.0340366
ENSMUSG00000026816	Gtf3c5	2122.19	0.198418	0.0675224	2.93855	0.00329754	0.0340366
ENSMUSG00000029016	Clcn6	1221.1	-0.476656	0.162203	-2.93864	0.00329654	0.0340366
ENSMUSG00000031750	Il34	2317.38	-0.421336	0.143349	-2.93924	0.00329022	0.0340366
ENSMUSG00000033454	Zbtb1	3983.13	0.296268	0.100814	2.93877	0.00329518	0.0340366
ENSMUSG00000078853	Igtp	610.974	0.442879	0.150682	2.93916	0.00329107	0.0340366
ENSMUSG00000108660	Gm21284	37.1263	0.911354	0.321807	2.83199	0.00462594	0.0424361
ENSMUSG00000001052	Sec24b	9086	-0.251857	0.0857489	-2.93714	0.00331251	0.0341524
ENSMUSG00000024274	Zscan30	85.587	0.919555	0.250859	3.66562	0.000246741	0.00603916
ENSMUSG00000078350	Smim1	555.531	0.92145	0.263879	3.49194	0.000479523	0.00940361
ENSMUSG00000038143	Stox2	308.186	-0.511132	0.174177	-2.93456	0.00334026	0.0343607
ENSMUSG00000021234	Fam161b	131.376	0.921863	0.240061	3.84012	0.000122974	0.00379234
ENSMUSG00000021928	Ebpl	615.767	0.497592	0.169597	2.93396	0.00334662	0.0344067
ENSMUSG00000037594	Clba1	679.812	0.388368	0.1324	2.9333	0.00335381	0.0344612
ENSMUSG00000031928	Mre11a	2990.71	-0.267525	0.0912525	-2.9317	0.00337108	0.0346039
ENSMUSG00000059897	Zfp930	1356.69	0.371071	0.126573	2.93167	0.00337149	0.0346039
ENSMUSG00000015202	Cnksr3	595.047	-0.31907	0.108865	-2.93088	0.00338007	0.034665
ENSMUSG00000035775	Krt20	17812.9	0.92253	0.124356	7.41846	1.18492e-13	1.7989e-10
ENSMUSG00000059895	Ptp4a3	2857.3	-0.499866	0.170593	-2.93016	0.00338787	0.0347133
ENSMUSG00000044813	Shb	3539.3	-0.428634	0.146304	-2.92975	0.00339237	0.0347203
ENSMUSG00000040181	Fmo1	172.608	0.924265	0.318082	2.90574	0.00366382	0.0364741
ENSMUSG00000034227	Foxj1	408.924	0.932295	0.247786	3.7625	0.000168225	0.00470049
ENSMUSG00000025085	Ablim1	6353.22	0.480508	0.164069	2.92868	0.00340399	0.0348002
ENSMUSG00000097418	Mir155hg	172.052	0.936907	0.199587	4.69423	2.67616e-06	0.000243772
ENSMUSG00000038286	Bphl	1298.1	0.374922	0.128076	2.92734	0.00341879	0.0349123
ENSMUSG00000001750	Tcirg1	5744.77	-0.35235	0.120394	-2.92664	0.00342643	0.0349562
ENSMUSG00000029086	Prom1	5255.9	0.939652	0.325229	2.8892	0.00386227	0.0379519
ENSMUSG00000118506	1700094D03Rik	31.4492	0.947256	0.312319	3.03298	0.00242156	0.0276657
ENSMUSG00000028688	Toe1	777.804	0.3317	0.113381	2.92554	0.00343855	0.0350159
ENSMUSG00000085227	6330418K02Rik	26.6656	0.952216	0.296963	3.20652	0.00134352	0.0190123
ENSMUSG00000054381	Zfp747	390.638	0.451131	0.15428	2.92411	0.00345443	0.035158
ENSMUSG00000043090	Zfp866	2146.29	0.291392	0.0996647	2.92372	0.00345875	0.0351823
ENSMUSG00000097086	Gm7672	27.4367	0.954634	0.328278	2.90801	0.00363739	0.0363002
ENSMUSG00000060152	Pop5	1645.97	0.335836	0.114901	2.92283	0.00346866	0.0352241
ENSMUSG00000063047	Zfp780b	866.428	0.358664	0.122707	2.92294	0.00346748	0.0352241
ENSMUSG00000097035	Gm26692	22.0006	0.955974	0.330992	2.88821	0.00387445	0.0380101
ENSMUSG00000063698	Sfxn4	115.452	0.960282	0.181535	5.28978	1.22464e-07	2.5068e-05
ENSMUSG00000106019	Gm43672	432.157	0.493428	0.168953	2.9205	0.00349473	0.0354296
ENSMUSG00000114196	Gm47547	63.1464	0.96264	0.243136	3.95926	7.51812e-05	0.00273609
ENSMUSG00000003135	Cnot11	3078.14	0.297423	0.101875	2.9195	0.00350589	0.0354952
ENSMUSG00000035517	Tdrd7	2046.91	-0.268724	0.0920475	-2.9194	0.00350705	0.0354952
ENSMUSG00000044026	Slc35g1	1931.05	0.453146	0.155244	2.91893	0.00351231	0.0355287
ENSMUSG00000023979	Guca1b	39.0877	0.982916	0.321356	3.05865	0.00222339	0.0262854
ENSMUSG00000090145	Ugt1a6b	60.3919	0.985682	0.320978	3.07087	0.00213437	0.0257635
ENSMUSG00000020707	Rnf135	930.175	0.462211	0.158512	2.91594	0.00354615	0.0358114
ENSMUSG00000024816	Frmd8	6144.28	0.228077	0.0782426	2.915	0.00355693	0.0358922
ENSMUSG00000041842	Fhdc1	2215.66	-0.518003	0.177709	-2.91489	0.00355809	0.0358922
ENSMUSG00000008435	Rdh13	1209.83	0.391414	0.1343	2.91447	0.0035629	0.0359009
ENSMUSG00000049721	Gal3st1	393.149	0.993679	0.240804	4.12651	3.68309e-05	0.00169694
ENSMUSG00000031681	Smad1	7331.4	-0.286376	0.0982852	-2.91373	0.00357144	0.0359671
ENSMUSG00000102353	Gm38345	212.652	1.00157	0.185606	5.3962	6.80678e-08	1.51227e-05
ENSMUSG00000099338	2810030D12Rik	20.4295	1.00697	0.328612	3.06431	0.0021817	0.0260255
ENSMUSG00000021144	Mta1	7984.8	-0.285585	0.09806	-2.91235	0.0035872	0.036065
ENSMUSG00000030306	Tmtc1	174.797	1.01348	0.357426	2.83549	0.0045755	0.0421418
ENSMUSG00000020921	Tmem101	1092.07	0.220226	0.075636	2.91165	0.00359526	0.0360873
ENSMUSG00000036160	Surf6	2388.7	0.317115	0.108924	2.91133	0.00359889	0.0360873
ENSMUSG00000045518	Onecut3	1100.12	1.01502	0.196807	5.15744	2.50354e-07	4.07228e-05
ENSMUSG00000049755	Zfp672	922.502	1.01553	0.15432	6.58065	4.6841e-11	3.28211e-08
ENSMUSG00000014907	Naf1	2403.02	-0.330726	0.113611	-2.91104	0.00360228	0.0360902
ENSMUSG00000020140	Lgr5	1508.16	1.01601	0.237168	4.28392	1.83631e-05	0.00103572
ENSMUSG00000032497	Lrrfip2	3225.93	-0.366216	0.125824	-2.91053	0.00360815	0.0360973
ENSMUSG00000038861	Pi4kb	4029.81	0.362664	0.124601	2.9106	0.0036073	0.0360973
ENSMUSG00000001039	B9d1	1104.55	0.366547	0.125954	2.91016	0.00361241	0.0361004
ENSMUSG00000021635	Rad17	1474.64	0.209723	0.0720637	2.91024	0.00361151	0.0361004
ENSMUSG00000036103	Colec12	3879.77	-0.537613	0.1848	-2.90916	0.00362407	0.036197
ENSMUSG00000096935	1700113A16Rik	51.5715	1.01869	0.336992	3.02288	0.00250378	0.0282264
ENSMUSG00000073968	Trim68	458.977	1.02572	0.268141	3.8253	0.000130615	0.0039601
ENSMUSG00000108105	Gm5340	71.0314	1.03012	0.30197	3.41131	0.000646513	0.0116346
ENSMUSG00000051413	Plagl2	2867.18	0.413207	0.142175	2.90633	0.00365699	0.0364459
ENSMUSG00000075271	Ttc30a1	244.099	1.03244	0.197252	5.23412	1.65768e-07	3.04371e-05
ENSMUSG00000086468	Etaa1os	37.8248	1.03473	0.313383	3.3018	0.000960649	0.0152316
ENSMUSG00000034875	Nudt19	1279.77	0.455525	0.156813	2.9049	0.00367376	0.036553
ENSMUSG00000028191	Bcl10	4899.26	-0.272799	0.0939643	-2.90322	0.00369345	0.0367288
ENSMUSG00000118236	Gm34922	36.5669	1.0348	0.330343	3.13251	0.0017332	0.0222834
ENSMUSG00000022807	Osbpl11	3854.13	0.240595	0.0829376	2.90091	0.0037208	0.0369605
ENSMUSG00000023912	Slc25a27	524.721	0.341015	0.117594	2.89993	0.0037325	0.0370363
ENSMUSG00000030347	D6Wsu163e	1474.69	0.360712	0.124379	2.9001	0.00373049	0.0370363
ENSMUSG00000116056	Gm4544	69.066	1.03724	0.375991	2.75869	0.00580343	0.0488572
ENSMUSG00000026814	Eng	4405.91	-0.573259	0.197813	-2.89799	0.00375568	0.0372258
ENSMUSG00000009733	Tfcp2	1380.57	0.260378	0.089887	2.89672	0.00377083	0.0372881
ENSMUSG00000019850	Tnfaip3	2539.93	-0.484431	0.167225	-2.89688	0.00376894	0.0372881
ENSMUSG00000051998	Lax1	34.6769	1.03742	0.272673	3.80462	0.00014202	0.00425547
ENSMUSG00000028434	Epb41l4b	2248.8	1.04974	0.28782	3.6472	0.000265114	0.00631539
ENSMUSG00000032562	Gnai2	33504.7	-0.208548	0.0720015	-2.89644	0.00377427	0.0372881
ENSMUSG00000048772	Tmem53	278.494	0.388941	0.13429	2.89627	0.00377626	0.0372881
ENSMUSG00000054715	Zscan22	615.983	0.391604	0.13521	2.89627	0.00377629	0.0372881
ENSMUSG00000031504	Rab20	803.874	-0.39415	0.136147	-2.89504	0.00379111	0.0374141
ENSMUSG00000022773	Ypel1	543.903	1.05331	0.212421	4.95859	7.10061e-07	8.76868e-05
ENSMUSG00000052155	Acvr2a	1795.76	0.349837	0.120861	2.89455	0.00379701	0.0374318
ENSMUSG00000107134	Gm42528	652.215	1.05496	0.207566	5.0825	3.7249e-07	5.65502e-05
ENSMUSG00000034321	Exosc1	2175.39	0.23387	0.0808519	2.89257	0.00382109	0.0376284
ENSMUSG00000060096	Amd-ps3	706.378	0.484832	0.167632	2.89224	0.00382509	0.0376475
ENSMUSG00000028636	Ppcs	635.571	0.547011	0.189178	2.89152	0.00383384	0.0377132
ENSMUSG00000029145	Eif2b4	2290.83	0.327249	0.113205	2.89077	0.00384296	0.0377826
ENSMUSG00000031775	Pllp	545.118	1.05772	0.194631	5.43452	5.4945e-08	1.26707e-05
ENSMUSG00000016510	Mtif3	1201.81	0.343199	0.118819	2.88843	0.00387175	0.0380101
ENSMUSG00000034463	Scara3	15016.1	0.333145	0.115341	2.88834	0.00387276	0.0380101
ENSMUSG00000010080	Epn3	886.698	1.06037	0.322443	3.28854	0.00100707	0.0156277
ENSMUSG00000034353	Ramp1	2380.87	1.0632	0.264401	4.02118	5.79082e-05	0.00230343
ENSMUSG00000021012	Zc3h14	7009.46	-0.254697	0.088218	-2.88713	0.00388772	0.0380992
ENSMUSG00000109145	Gm20744	53.1714	1.07671	0.268448	4.01088	6.04931e-05	0.0023853
ENSMUSG00000096403	Rnps1-ps	373.556	-0.371059	0.128551	-2.88647	0.00389588	0.0381249
ENSMUSG00000032350	Gclc	22579.5	1.0809	0.20531	5.26471	1.40414e-07	2.76207e-05
ENSMUSG00000046691	Chtf8	426.948	0.389244	0.134867	2.88613	0.00390015	0.038139
ENSMUSG00000032311	Nrg4	477.478	1.08265	0.305974	3.53838	0.000402588	0.00834396
ENSMUSG00000031556	Tm2d2	7744.93	0.240259	0.0832885	2.88466	0.00391834	0.0382758
ENSMUSG00000024287	Thoc1	1636.06	0.241233	0.0836658	2.8833	0.00393536	0.0384214
ENSMUSG00000054161	Fam83e	149.148	1.08817	0.193918	5.61151	2.00565e-08	5.62136e-06
ENSMUSG00000067370	B3galt4	467.169	0.310483	0.107701	2.88283	0.00394126	0.0384495
ENSMUSG00000029346	Srrd	579.704	0.294221	0.102073	2.88245	0.00394591	0.038453
ENSMUSG00000059554	Ccdc28a	480.845	0.515155	0.178727	2.88236	0.00394704	0.038453
ENSMUSG00000020485	Supt4a	3385.13	0.268999	0.0933441	2.8818	0.00395408	0.0384802
ENSMUSG00000050199	Lgr4	3083.68	1.08875	0.280662	3.87924	0.000104782	0.00338776
ENSMUSG00000105512	Gm43714	37.8064	1.09502	0.310144	3.53069	0.000414479	0.00854183
ENSMUSG00000019989	Enpp3	3522.12	1.09765	0.269658	4.07051	4.69111e-05	0.00201563
ENSMUSG00000072809	9330160F10Rik	40.5541	1.10017	0.301298	3.65143	0.000260783	0.00623483
ENSMUSG00000055494	Gm14168	32.1762	1.10091	0.332844	3.30759	0.000941015	0.0150469
ENSMUSG00000036913	Trim67	85.8722	1.10522	0.296084	3.73279	0.000189374	0.00511354
ENSMUSG00000010607	Pigyl	1283.1	0.399079	0.138581	2.87975	0.00397993	0.0385878
ENSMUSG00000017009	Sdc4	25160.7	-0.499332	0.17339	-2.87981	0.0039791	0.0385878
ENSMUSG00000028755	Cda	1831.05	-0.451917	0.156977	-2.87887	0.003991	0.0386745
ENSMUSG00000003184	Irf3	2224.18	0.372278	0.12935	2.87807	0.00400122	0.0387117
ENSMUSG00000032782	Cntrob	1142.09	-0.276462	0.0960574	-2.87809	0.0040009	0.0387117
ENSMUSG00000095315	Gm10130	321.777	0.538408	0.187053	2.87837	0.00399739	0.0387117
ENSMUSG00000023094	Msrb2	745.974	0.528804	0.18376	2.87769	0.004006	0.0387374
ENSMUSG00000021982	Cdadc1	1661.93	0.354487	0.123206	2.87719	0.0040124	0.0387787
ENSMUSG00000025239	Limd1	7577.04	0.3046	0.105885	2.87671	0.00401842	0.038809
ENSMUSG00000028629	Exo5	1501.96	0.304463	0.105841	2.8766	0.00401979	0.038809
ENSMUSG00000038368	Focad	1274.3	-0.219589	0.0763563	-2.87585	0.00402941	0.0388643
ENSMUSG00000037259	Dzank1	69.9888	1.10591	0.376016	2.94112	0.00327028	0.0339476
ENSMUSG00000026854	Usp20	3000.89	0.310624	0.108046	2.87491	0.00404143	0.0388942
ENSMUSG00000038332	Sesn1	1635.09	0.380263	0.132267	2.87496	0.00404076	0.0388942
ENSMUSG00000050890	Pdik1l	941.541	0.511184	0.177798	2.87508	0.0040393	0.0388942
ENSMUSG00000086283	2810433D01Rik	66.7035	1.11019	0.3384	3.28069	0.00103552	0.0158797
ENSMUSG00000029661	Col1a2	211992	-0.527318	0.183432	-2.87473	0.00404369	0.0388954
ENSMUSG00000022871	Fetub	303.71	1.11751	0.356164	3.13762	0.00170326	0.0220854
ENSMUSG00000029033	Acap3	2833.42	0.226477	0.0788129	2.8736	0.00405818	0.0389731
ENSMUSG00000027574	Nkain4	518.075	1.12315	0.320396	3.50551	0.000455735	0.00907386
ENSMUSG00000086390	1810019D21Rik	687.138	1.12652	0.225723	4.99072	6.01532e-07	7.82766e-05
ENSMUSG00000025409	Mbd6	4040.4	-0.311453	0.108445	-2.87197	0.00407916	0.0391333
ENSMUSG00000071632	2510002D24Rik	930.492	0.401241	0.139731	2.87152	0.00408501	0.0391688
ENSMUSG00000071551	Akr1c19	1059.08	1.13105	0.348571	3.24483	0.00117522	0.0172802
ENSMUSG00000097388	Gm3200	665.123	-0.527651	0.183795	-2.87087	0.00409348	0.0392087
ENSMUSG00000040891	Foxa3	606.328	1.14598	0.335265	3.41813	0.000630519	0.0114183
ENSMUSG00000005803	Sqor	4656.66	0.434619	0.151496	2.86884	0.00411976	0.0394116
ENSMUSG00000057409	Zfp53	2160.9	0.382106	0.133197	2.86874	0.00412115	0.0394116
ENSMUSG00000001248	Gramd1a	3164.13	-0.363489	0.12676	-2.86754	0.00413681	0.0394578
ENSMUSG00000021336	Slc17a4	852.46	1.15038	0.310405	3.70606	0.000210512	0.00548117
ENSMUSG00000053886	Sh2d4a	3117.66	1.15237	0.357451	3.22384	0.00126482	0.018158
ENSMUSG00000036371	Serbp1	33376.5	-0.264201	0.09213	-2.8677	0.00413465	0.0394578
ENSMUSG00000105552	Gm19710	72.5808	0.563839	0.196622	2.86763	0.00413557	0.0394578
ENSMUSG00000030722	Nfatc2ip	425.461	0.326696	0.113943	2.86719	0.00414132	0.0394801
ENSMUSG00000090150	Acad11	935.857	0.393711	0.137339	2.86671	0.00414757	0.039519
ENSMUSG00000045394	Epcam	1036	1.15576	0.382743	3.01968	0.0025304	0.0284035
ENSMUSG00000022952	Runx1	8498.68	-0.393948	0.137482	-2.86544	0.00416431	0.0396371
ENSMUSG00000021806	Nid2	3798.5	-0.440081	0.1536	-2.8651	0.00416872	0.03964
ENSMUSG00000118383	Gm50321	158.937	1.15765	0.255546	4.53008	5.89611e-06	0.000442038
ENSMUSG00000059742	Kcnh7	54.9703	1.17565	0.370397	3.17401	0.00150346	0.0202684
ENSMUSG00000025196	Cpn1	2464.99	1.18572	0.318312	3.72503	0.000195289	0.00521569
ENSMUSG00000053914	Kdm4d	29.2632	1.20449	0.378333	3.18368	0.00145415	0.0198887
ENSMUSG00000020184	Mdm2	3778.23	-0.287489	0.100494	-2.86075	0.00422636	0.040102
ENSMUSG00000000544	Gpa33	104.794	1.20494	0.394979	3.05064	0.00228352	0.0266503
ENSMUSG00000000976	Heatr6	2565.28	0.286024	0.100049	2.85884	0.00425199	0.0401858
ENSMUSG00000038725	Pkhd1l1	1098.26	1.21032	0.422438	2.86509	0.00416896	0.03964
ENSMUSG00000038208	Pgap3	962.208	0.454845	0.159105	2.85877	0.00425284	0.0401858
ENSMUSG00000039473	Ubn1	5883.28	0.229643	0.0803187	2.85916	0.00424771	0.0401858
ENSMUSG00000040606	Kazn	251.477	-0.578005	0.202134	-2.85951	0.00424298	0.0401858
ENSMUSG00000089712	Gm15889	180.226	1.21175	0.281082	4.31102	1.625e-05	0.000956152
ENSMUSG00000098006	Gm8565	240.192	-0.505951	0.176975	-2.85888	0.00425139	0.0401858
ENSMUSG00000012350	Ehf	622.707	1.22882	0.316023	3.8884	0.000100909	0.00330127
ENSMUSG00000059305	Vpreb1	35.8093	1.24207	0.313324	3.96417	7.36521e-05	0.0027107
ENSMUSG00000021335	Slc17a1	621.124	1.2424	0.320503	3.87641	0.000106009	0.00341213
ENSMUSG00000039611	Pgap4	365.868	1.24368	0.406131	3.06227	0.00219666	0.0260879
ENSMUSG00000044921	Rassf9	152.152	1.24415	0.443808	2.80334	0.00505756	0.0447608
ENSMUSG00000019826	Zbtb24	1082.01	0.256435	0.0898357	2.85449	0.00431062	0.0405845
ENSMUSG00000092416	Zfp141	930.005	0.279587	0.0979416	2.85464	0.00430863	0.0405845
ENSMUSG00000029580	Actb	241721	-0.336477	0.117906	-2.85378	0.00432022	0.0406538
ENSMUSG00000015478	Rnf5	1788.1	0.186065	0.0652122	2.85323	0.0043278	0.0406938
ENSMUSG00000018405	Mrm1	843.752	0.327398	0.114752	2.8531	0.00432948	0.0406938
ENSMUSG00000026209	Dnpep	6613.58	0.40566	0.142188	2.85298	0.00433117	0.0406938
ENSMUSG00000054792	Klhl18	1133.74	0.242054	0.0848541	2.85259	0.00433646	0.0407225
ENSMUSG00000024986	Hhex	3612.9	1.25047	0.262704	4.76001	1.93581e-06	0.000191499
ENSMUSG00000031955	Bcar1	12318.6	-0.371547	0.130304	-2.85138	0.00435298	0.0408145
ENSMUSG00000034880	Mrpl34	3166.44	0.253416	0.0888744	2.8514	0.00435274	0.0408145
ENSMUSG00000053038	Gm6180	3500.57	-0.262271	0.0920037	-2.85066	0.00436284	0.0408859
ENSMUSG00000014074	Rnf168	3895.78	0.425677	0.14938	2.84962	0.00437715	0.0409989
ENSMUSG00000005802	Slc30a4	7775.4	-0.459809	0.161402	-2.84885	0.00438778	0.0410368
ENSMUSG00000029578	Wipi2	8824.91	0.262994	0.0923173	2.8488	0.00438845	0.0410368
ENSMUSG00000058921	Slc10a5	72.8219	1.25592	0.429166	2.92642	0.00342885	0.0349562
ENSMUSG00000050511	Oprd1	123.217	1.25655	0.399653	3.14412	0.0016659	0.0217714
ENSMUSG00000024143	Rhoq	3996.31	-0.285142	0.10011	-2.8483	0.0043954	0.0410643
ENSMUSG00000022553	Maf1	5249.46	0.20513	0.0720243	2.84807	0.00439858	0.0410729
ENSMUSG00000089687	Rab42	25.8629	1.26488	0.409156	3.09143	0.00199194	0.0247201
ENSMUSG00000004665	Cnn2	11922.3	-0.399212	0.140262	-2.84618	0.0044247	0.0412746
ENSMUSG00000030400	Ercc2	1065.75	0.201231	0.0707204	2.84545	0.00443487	0.0413468
ENSMUSG00000054545	Ugt1a6a	113.592	1.27042	0.374228	3.39477	0.000686871	0.0121844
ENSMUSG00000034190	Chmp7	3490.92	0.247103	0.0868521	2.8451	0.00443969	0.0413509
ENSMUSG00000053964	Lgals4	2025.25	1.27568	0.216586	5.88995	3.86323e-09	1.35347e-06
ENSMUSG00000029108	Pcdh7	8502.02	-0.527814	0.185685	-2.84252	0.00447584	0.041635
ENSMUSG00000038503	Mesd	3610	0.303066	0.106622	2.84243	0.00447705	0.041635
ENSMUSG00000028292	Rars2	1203.66	0.31542	0.110986	2.84198	0.00448346	0.0416733
ENSMUSG00000013822	Elof1	3337.97	0.264869	0.0932266	2.84113	0.00449542	0.0417069
ENSMUSG00000025730	Rab40c	2343.42	0.273057	0.0960986	2.84142	0.00449127	0.0417069
ENSMUSG00000029823	Luc7l2	8523.85	-0.263184	0.0926352	-2.84108	0.00449614	0.0417069
ENSMUSG00000036309	Skp1	16617.8	0.229327	0.0807187	2.84107	0.00449624	0.0417069
ENSMUSG00000036748	Cuedc2	6073.52	0.205011	0.0721682	2.84074	0.00450097	0.0417296
ENSMUSG00000033855	Ston1	5196.74	0.303312	0.106793	2.84019	0.00450864	0.041737
ENSMUSG00000049232	Tigd2	799.537	-0.303115	0.10672	-2.84027	0.00450747	0.041737
ENSMUSG00000089665	Fcor	131.112	1.28496	0.338264	3.79869	0.000145464	0.00431655
ENSMUSG00000022358	Fbxo32	2702.5	-0.576832	0.203143	-2.83954	0.00451788	0.0418013
ENSMUSG00000027284	Cdan1	808.862	0.319961	0.112717	2.83862	0.00453096	0.0418831
ENSMUSG00000078370	Gm6316	676.587	-0.552757	0.19474	-2.83843	0.00453362	0.0418831
ENSMUSG00000113204	Gm46430	597.971	0.417498	0.147084	2.83851	0.00453243	0.0418831
ENSMUSG00000037583	Nr0b2	27.274	1.29019	0.462289	2.79087	0.00525667	0.0456463
ENSMUSG00000047797	Gjb1	426.641	1.29725	0.403085	3.2183	0.00128952	0.01844
ENSMUSG00000073408	Mucl3	132.087	1.29989	0.370336	3.51004	0.000448047	0.00896887
ENSMUSG00000000385	Tmprss2	3538.67	1.33113	0.397318	3.35029	0.000807263	0.0133941
ENSMUSG00000045573	Penk	196.824	1.33205	0.453806	2.93529	0.00333234	0.0343181
ENSMUSG00000026765	Lypd6b	22.2104	1.3396	0.453982	2.95077	0.00316982	0.0332457
ENSMUSG00000022668	Gtpbp8	935.537	0.351948	0.12416	2.83463	0.00458789	0.0422132
ENSMUSG00000035270	Impg2	32.5847	1.33978	0.355495	3.76878	0.00016405	0.00460504
ENSMUSG00000021693	Kif2a	4065.49	-0.244519	0.0862707	-2.83432	0.0045923	0.0422324
ENSMUSG00000072945	Ripply1	39.1666	1.34113	0.410907	3.26382	0.00109922	0.0164914
ENSMUSG00000045287	Rtn4rl1	868.408	1.34143	0.262198	5.11611	3.11897e-07	4.89839e-05
ENSMUSG00000046841	Ckap4	18416.8	-0.352985	0.124627	-2.83233	0.00462095	0.0424317
ENSMUSG00000026273	Mterf4	1152.88	0.391874	0.138375	2.83198	0.00462609	0.0424361
ENSMUSG00000028976	Slc2a5	223.03	1.3478	0.194829	6.91784	4.58586e-12	4.17726e-09
ENSMUSG00000038055	Dexi	1280.63	0.287111	0.101415	2.83105	0.00463949	0.0425376
ENSMUSG00000002346	Slc25a42	577.948	0.541647	0.191368	2.8304	0.00464902	0.0425821
ENSMUSG00000004187	Kifc2	228.135	0.53329	0.188407	2.83053	0.00464716	0.0425821
ENSMUSG00000027498	Cstf1	3003.93	0.208717	0.0737628	2.82957	0.00466111	0.0426714
ENSMUSG00000039545	Flicr	22.1371	1.35148	0.445411	3.03424	0.00241144	0.0275793
ENSMUSG00000040722	Scamp5	3607.4	0.172453	0.0609686	2.82855	0.00467593	0.0427641
ENSMUSG00000051727	Kctd14	117.012	1.35309	0.296619	4.5617	5.07412e-06	0.000400174
ENSMUSG00000053749	Gm9920	26.5252	1.36201	0.371033	3.67087	0.000241729	0.00599158
ENSMUSG00000026638	Irf6	613.086	1.37125	0.374301	3.6635	0.000248793	0.00606762
ENSMUSG00000071343	Gm10327	1055.46	-0.522616	0.184859	-2.8271	0.00469712	0.0428697
ENSMUSG00000097488	4732487G21Rik	86.0758	0.535724	0.189504	2.82698	0.0046989	0.0428697
ENSMUSG00000108659	Gm34121	23.3117	1.39778	0.388958	3.59365	0.000326079	0.00724052
ENSMUSG00000025616	Usp16	2643.26	0.205164	0.0726138	2.82541	0.00472206	0.0430132
[truncated: 17,407 more rows]

## Sheet: Table 3 downreg Human orthologs
geneid	gene	baseMean	log2FoldChange	lfcSE	stat	pvalue	padj	Human ortholog	Mouse ortholog
ENSMUSG00000062345	Serpinb2	739.765	-4.14341	0.966882	-4.28533	1.82466e-05	0.0010343
ENSMUSG00000030790	Adm	4343.4	-3.99913	0.389951	-10.2555	1.11838e-24	1.01874e-20
ENSMUSG00000022878	Adipoq	98.6955	-3.78241	1.27701	-2.96192	0.00305723	0.0324951
ENSMUSG00000025784	Clec3b	108.441	-3.51479	0.878302	-4.0018	6.28621e-05	0.0024419
ENSMUSG00000021194	Chga	78.6687	-3.35163	1.04888	-3.19542	0.00139625	0.0193731
ENSMUSG00000020826	Nos2	886.096	-3.1079	0.437008	-7.11176	1.1457e-12	1.39149e-09
ENSMUSG00000056569	Mpz	195.272	-3.0808	0.898864	-3.42744	0.000609291	0.0111757
ENSMUSG00000076609	Igkc	80.324	-3.00906	0.701076	-4.29207	1.77019e-05	0.00101733
ENSMUSG00000061100	RETNLB	33.1693	-3.00131	0.933319	-3.21574	0.00130109	0.0185659	RETNLB	Retnla
ENSMUSG00000076617	Ighm	211.231	-2.87205	0.520186	-5.52121	3.36672e-08	8.76214e-06
ENSMUSG00000054136	Adm2	64.2793	-2.73668	0.554143	-4.93857	7.8696e-07	9.30963e-05
ENSMUSG00000004791	Pgf	3930.4	-2.68714	0.346451	-7.75621	8.7506e-15	2.27741e-11
ENSMUSG00000051726	Kcnf1	34.954	-2.61293	0.719393	-3.63213	0.000281089	0.00654843
ENSMUSG00000030406	Gipr	78.1729	-2.56366	0.63582	-4.03206	5.52902e-05	0.00222521
ENSMUSG00000044071	Tafa2	33.3999	-2.56333	0.831359	-3.0833	0.00204716	0.0251485
ENSMUSG00000024011	Pi16	664.314	-2.51675	0.679112	-3.70594	0.000210606	0.00548117
ENSMUSG00000095079	IGHA1	31.0324	-2.44654	0.856431	-2.85667	0.00428107	0.0403897	IGHA1	Igha
ENSMUSG00000031495	Cd209	46.0409	-2.41509	0.833587	-2.89723	0.0037648	0.0372881	Cd209	Cd209d
ENSMUSG00000043613	Mmp3	21476.7	-2.40632	0.651518	-3.6934	0.000221275	0.00565209
ENSMUSG00000022103	Gfra2	56.573	-2.40348	0.580145	-4.14289	3.42964e-05	0.0016299
ENSMUSG00000043421	Hilpda	6669.59	-2.38938	0.2321	-10.2946	7.45091e-25	1.01874e-20
ENSMUSG00000050914	Ankrd37	859.106	-2.30564	0.344506	-6.69258	2.19268e-11	1.59785e-08
ENSMUSG00000021091	Serpina3	1603.89	-2.26756	0.578	-3.92311	8.74118e-05	0.0030275	Serpina3	Serpina3n
ENSMUSG00000003153	Slc2a3	569.059	-2.20304	0.319666	-6.8917	5.51287e-12	4.36667e-09
ENSMUSG00000079652	Fam71f2	75.1202	-2.17498	0.418199	-5.20083	1.98403e-07	3.50922e-05
ENSMUSG00000025427	Rnf165	49.3015	-2.14127	0.452486	-4.73223	2.22066e-06	0.000210082
ENSMUSG00000000628	Hk2	8071.13	-2.12622	0.280857	-7.57046	3.71915e-14	6.77554e-11
ENSMUSG00000009281	Rarres2	878.071	-2.08273	0.422381	-4.93092	8.18434e-07	9.49696e-05
ENSMUSG00000050558	Prokr2	399.433	-2.07386	0.602346	-3.44298	0.000575351	0.0106522
ENSMUSG00000031494	Cd209a	32.4111	-2.05641	0.664774	-3.0934	0.00197875	0.0246472
ENSMUSG00000021250	Fos	5223.21	-2.05382	0.480252	-4.27655	1.89812e-05	0.00106352
ENSMUSG00000024027	Glp1r	38.8622	-2.02972	0.708495	-2.86483	0.00417228	0.0396508
ENSMUSG00000044017	Adgrd1	429.719	-2.01902	0.461755	-4.37249	1.22839e-05	0.000761185
ENSMUSG00000045667	Smtnl2	1082.91	-1.97353	0.25597	-7.70999	1.25832e-14	2.8655e-11
ENSMUSG00000050556	Kcnb1	25.1405	-1.96128	0.699837	-2.80248	0.00507116	0.044826
ENSMUSG00000031283	Chrdl1	111.729	-1.96114	0.474438	-4.13359	3.57135e-05	0.00166443
ENSMUSG00000005413	Hmox1	12694.9	-1.93598	0.218239	-8.87093	7.25351e-19	4.40481e-15
ENSMUSG00000094845	Tmem95	251.713	-1.93421	0.380941	-5.07744	3.82558e-07	5.73697e-05
ENSMUSG00000037411	Serpine1	26979.8	-1.9287	0.379458	-5.08279	3.71936e-07	5.65502e-05
ENSMUSG00000038508	Gdf15	659.765	-1.90388	0.299396	-6.35909	2.02958e-10	1.275e-07
ENSMUSG00000046794	Ppp1r3b	2204.05	-1.89131	0.248332	-7.61606	2.61543e-14	5.2942e-11
ENSMUSG00000029335	Bmp3	24.8763	-1.88961	0.681829	-2.77138	0.00558195	0.0475641
ENSMUSG00000031026	Trim66	32.4957	-1.88752	0.609865	-3.09498	0.00196823	0.0245597
ENSMUSG00000038067	Csf3	34.3233	-1.86686	0.59288	-3.1488	0.00163942	0.021518
ENSMUSG00000063975	Slco1a2	45.6705	-1.86504	0.634241	-2.94058	0.00327596	0.0339485	Slco1a2	Slco1a5
ENSMUSG00000028645	Slc2a1	24320.4	-1.84627	0.292606	-6.30976	2.79474e-10	1.64241e-07
ENSMUSG00000016756	Cmahp	138.656	-1.84033	0.515671	-3.56881	0.000358613	0.00770425	Cmahp	Cmah
ENSMUSG00000025330	Padi4	56.4932	-1.84007	0.469236	-3.92141	8.80335e-05	0.00303688
ENSMUSG00000050896	Rtn4rl2	515.718	-1.81718	0.464342	-3.91345	9.09861e-05	0.00309251
ENSMUSG00000004098	Col5a3	11997.8	-1.80971	0.322224	-5.61631	1.95077e-08	5.60137e-06
ENSMUSG00000020787	P2rx1	17.4788	-1.80512	0.493222	-3.65985	0.000252364	0.00612501
ENSMUSG00000026628	Atf3	2945.83	-1.80065	0.507604	-3.54735	0.000389121	0.00814827
ENSMUSG00000058427	Cxcl2	555.242	-1.78515	0.418347	-4.26715	1.97989e-05	0.00110305
ENSMUSG00000038151	Prdm1	1741.92	-1.78279	0.204625	-8.71248	2.97307e-18	1.35408e-14
ENSMUSG00000044313	Mab21l3	83.6058	-1.77399	0.294107	-6.03178	1.62164e-09	7.38575e-07
ENSMUSG00000023067	Cdkn1a	3946.32	-1.76041	0.25511	-6.90061	5.17794e-12	4.2878e-09
ENSMUSG00000022949	Clic6	30.0982	-1.75938	0.518975	-3.39011	0.000698651	0.0122976
ENSMUSG00000035105	Egln3	7670.98	-1.75561	0.253629	-6.92194	4.45501e-12	4.17726e-09
ENSMUSG00000009185	Ccl8	926.072	-1.74962	0.572327	-3.05703	0.00223543	0.0263252
ENSMUSG00000027832	Ptx3	359.007	-1.73422	0.451497	-3.84104	0.000122515	0.00379234
ENSMUSG00000021747	Cfap20dc	21.0016	-1.73324	0.551733	-3.14144	0.00168118	0.0218769
ENSMUSG00000028943	Espn	360.393	-1.72154	0.393665	-4.37313	1.22481e-05	0.000761185
ENSMUSG00000000320	Alox12	38.8977	-1.71735	0.43589	-3.93988	8.15226e-05	0.00287825
ENSMUSG00000017737	Mmp9	11683.3	-1.7005	0.545971	-3.11464	0.00184172	0.0233327
ENSMUSG00000030077	Chl1	142.665	-1.68368	0.598515	-2.8131	0.00490667	0.0440056
ENSMUSG00000030103	Bhlhe40	13774.9	-1.68298	0.210739	-7.98608	1.39298e-15	4.22954e-12
ENSMUSG00000016496	Cd274	733.802	-1.68191	0.199688	-8.42266	3.68026e-17	1.34094e-13
ENSMUSG00000033826	Dnah8	29.9904	-1.67281	0.472815	-3.53798	0.000403202	0.00834719
ENSMUSG00000079017	IFI27L1	275.331	-1.66433	0.339094	-4.90817	9.19296e-07	0.000104673	IFI27L1	Ifi27l2a
ENSMUSG00000009248	Ascl2	19.0845	-1.64296	0.585113	-2.80793	0.00498609	0.0445689
ENSMUSG00000035000	Dpp4	160.047	-1.63809	0.523885	-3.12681	0.00176711	0.0225443
ENSMUSG00000050578	Mmp13	44093.6	-1.63581	0.577448	-2.83282	0.00461393	0.0423886
ENSMUSG00000034997	Htr2a	343.245	-1.63278	0.392122	-4.16396	3.12775e-05	0.0015195
ENSMUSG00000076441	Ass1	1309.3	-1.63188	0.311863	-5.23268	1.67071e-07	3.04371e-05
ENSMUSG00000009633	G0s2	146.563	-1.63127	0.371463	-4.39148	1.12581e-05	0.000719648
ENSMUSG00000039783	Kmo	38.6838	-1.62186	0.562127	-2.88522	0.00391142	0.0382287
ENSMUSG00000029641	Rasl11a	173.693	-1.61792	0.268085	-6.03511	1.58856e-09	7.38575e-07
ENSMUSG00000042379	Esm1	843.579	-1.60744	0.404647	-3.97246	7.1135e-05	0.00263938
ENSMUSG00000044364	Tmem74b	33.1581	-1.60688	0.488342	-3.29047	0.00100019	0.0155937
ENSMUSG00000046731	Kctd11	5160.65	-1.59297	0.226151	-7.04383	1.87028e-12	1.91482e-09
ENSMUSG00000027399	Il1a	217.466	-1.58161	0.381391	-4.14694	3.36952e-05	0.00160696
ENSMUSG00000024521	Pmaip1	6880.85	-1.58091	0.222843	-7.09425	1.30058e-12	1.48087e-09
ENSMUSG00000026773	Pfkfb3	7814.79	-1.57482	0.231919	-6.79041	1.11814e-11	8.48758e-09
ENSMUSG00000058755	Osm	254.015	-1.5691	0.345396	-4.5429	5.54843e-06	0.000422935
ENSMUSG00000034226	Rhov	71.881	-1.56708	0.511797	-3.06192	0.00219925	0.0261015
ENSMUSG00000061576	Dpp6	97.7516	-1.56044	0.546069	-2.85758	0.00426885	0.0402952
ENSMUSG00000052353	Cemip	701.905	-1.55861	0.373804	-4.16958	3.05162e-05	0.00149047
ENSMUSG00000048489	Depp1	427.774	-1.55829	0.377254	-4.13061	3.61798e-05	0.00167533
ENSMUSG00000036242	Armh4	175.443	-1.55146	0.429923	-3.60869	0.000307748	0.00695603
ENSMUSG00000057457	Phex	31.5588	-1.54	0.55273	-2.78617	0.00533353	0.0461378
ENSMUSG00000002020	Ltbp2	2998.7	-1.52028	0.498905	-3.04723	0.00230959	0.0268514
ENSMUSG00000045502	Hcar2	449.673	-1.50945	0.246227	-6.13033	8.76957e-10	4.62829e-07
ENSMUSG00000005338	Cadm3	74.6704	-1.50649	0.399383	-3.77205	0.000161909	0.00459448
ENSMUSG00000024968	Rcor2	1522.7	-1.4977	0.255457	-5.86285	4.54998e-09	1.56399e-06
ENSMUSG00000041479	Syt15	77.0321	-1.49748	0.541489	-2.76549	0.00568379	0.0481653
ENSMUSG00000059901	Adamts14	645.094	-1.49544	0.339666	-4.40267	1.06926e-05	0.000688331
ENSMUSG00000000730	Dnmt3l	40.9089	-1.49217	0.431273	-3.45992	0.000540327	0.0102155
ENSMUSG00000029372	Ppbp	419.7	-1.49104	0.371889	-4.00937	6.08806e-05	0.00239035
ENSMUSG00000034640	Tiparp	4306.28	-1.48969	0.229858	-6.48088	9.11864e-11	6.15272e-08
ENSMUSG00000024112	Cacna1h	37.8664	-1.48708	0.411914	-3.61018	0.000305987	0.00692482
ENSMUSG00000037161	Mgarp	480.754	-1.48548	0.359071	-4.13702	3.51845e-05	0.00165421
ENSMUSG00000028039	Efna3	217.718	-1.47149	0.428541	-3.43372	0.00059536	0.0109558
ENSMUSG00000032338	Hcn4	17.3423	-1.46985	0.439495	-3.3444	0.000824619	0.01362
ENSMUSG00000003541	Ier3	18998.7	-1.46308	0.241783	-6.05122	1.43754e-09	6.89185e-07
ENSMUSG00000020155	Kcnmb1	117.009	-1.45942	0.371566	-3.92775	8.57453e-05	0.00299254
ENSMUSG00000028600	Podn	612.627	-1.451	0.404649	-3.58582	0.000336023	0.00737792
ENSMUSG00000032487	Ptgs2	20178.9	-1.44317	0.293138	-4.92318	8.5148e-07	9.75614e-05
ENSMUSG00000011256	Adam19	2527.81	-1.43337	0.239978	-5.97292	2.33051e-09	9.43493e-07
ENSMUSG00000000982	Ccl3	267.588	-1.42893	0.408053	-3.50182	0.000462097	0.00916047
ENSMUSG00000031530	Dusp4	9633.11	-1.42669	0.278691	-5.11927	3.06722e-07	4.85901e-05
ENSMUSG00000014164	Klhl3	192.856	-1.42661	0.274278	-5.20131	1.97885e-07	3.50922e-05
ENSMUSG00000043903	ZNF469	2875.31	-1.41002	0.332665	-4.23857	2.24947e-05	0.00120888	ZNF469	Zfp469
ENSMUSG00000025020	Slit1	226.04	-1.40694	0.334727	-4.20326	2.63102e-05	0.00133515
ENSMUSG00000049115	AGTR1	70.781	-1.4049	0.444066	-3.16371	0.00155769	0.0207783	AGTR1	Agtr1a
ENSMUSG00000026475	Rgs16	924.559	-1.40136	0.361912	-3.87209	0.000107906	0.00345819
ENSMUSG00000033327	Tnxb	299.876	-1.39831	0.435576	-3.21026	0.00132615	0.01886
ENSMUSG00000055675	Kbtbd11	473.841	-1.3947	0.352748	-3.9538	7.69196e-05	0.0027804
ENSMUSG00000031722	Hp	3329.64	-1.39209	0.389477	-3.57426	0.000351222	0.00757888
ENSMUSG00000001281	Itgb7	103.419	-1.38751	0.491884	-2.8208	0.00479042	0.0433972
ENSMUSG00000074934	Grem1	25939	-1.38711	0.42156	-3.29042	0.00100037	0.0155937
ENSMUSG00000021831	Ero1a	27090.7	-1.38643	0.354065	-3.91576	9.01215e-05	0.0030746
ENSMUSG00000046318	Ccbe1	7190.35	-1.38631	0.325497	-4.25904	2.05305e-05	0.00113125
ENSMUSG00000018916	Csf2	122.649	-1.37599	0.490286	-2.8065	0.00500827	0.044596
ENSMUSG00000021223	Papln	24.8901	-1.37502	0.420425	-3.27056	0.00107335	0.0162411
ENSMUSG00000041695	Kcnj2	632.303	-1.37244	0.245752	-5.58464	2.34185e-08	6.27408e-06
ENSMUSG00000036006	Ripor2	158.4	-1.36597	0.476989	-2.86373	0.00418685	0.0397478
ENSMUSG00000069792	ANOS1	984.487	-1.36366	0.320636	-4.25299	2.10938e-05	0.00115402	ANOS1	Wfdc17
ENSMUSG00000050747	Trim15	132.812	-1.33458	0.372191	-3.58573	0.000336133	0.00737792
ENSMUSG00000023224	Serping1	6151.92	-1.33281	0.29314	-4.54668	5.44993e-06	0.000417171
ENSMUSG00000025515	Muc2	49.3511	-1.33191	0.421848	-3.15732	0.00159227	0.0210814
ENSMUSG00000030865	Chp2	36.078	-1.3204	0.339653	-3.88749	0.000101287	0.00330688
ENSMUSG00000067586	S1pr3	1208.76	-1.31813	0.190789	-6.90886	4.88564e-12	4.23841e-09
ENSMUSG00000030827	Fgf21	23.0738	-1.31768	0.42618	-3.09184	0.0019892	0.0247201
ENSMUSG00000026357	Rgs18	30.5688	-1.31635	0.47252	-2.78581	0.00533938	0.0461601
ENSMUSG00000024190	Dusp1	5673.55	-1.31101	0.299785	-4.37317	1.22453e-05	0.000761185
ENSMUSG00000021822	Plau	3903.02	-1.29566	0.316956	-4.08782	4.35451e-05	0.00189786
ENSMUSG00000046610	OACYLP	46.6151	-1.29486	0.321721	-4.02479	5.70256e-05	0.00228328	OACYLP	Oacyl
ENSMUSG00000020672	Sntg2	29.2477	-1.2891	0.445076	-2.89636	0.00377521	0.0372881
ENSMUSG00000032589	Bsn	37.2292	-1.28379	0.368048	-3.4881	0.000486465	0.00947853
ENSMUSG00000034959	Rubcnl	121.084	-1.28192	0.313789	-4.08529	4.40216e-05	0.00191405
ENSMUSG00000044162	Tnip3	1129.03	-1.27641	0.337238	-3.78488	0.000153783	0.00446471
ENSMUSG00000069919	HBA2	387.325	-1.26628	0.399654	-3.16843	0.00153264	0.0205004	HBA2	HBA-A1
ENSMUSG00000001131	Timp1	12110.9	-1.26261	0.354837	-3.55829	0.000373281	0.00789831
ENSMUSG00000018930	Ccl4	122.743	-1.25797	0.386941	-3.25105	0.00114978	0.0170565
ENSMUSG00000023087	Noct	1195.88	-1.25132	0.227193	-5.50774	3.63469e-08	9.32632e-06
ENSMUSG00000055493	Epm2a	155.489	-1.25131	0.259651	-4.81918	1.44146e-06	0.00015357
ENSMUSG00000025270	Alas2	103.686	-1.24916	0.352057	-3.54819	0.000387894	0.00814444
ENSMUSG00000090698	Apold1	1039.92	-1.24537	0.273651	-4.55095	5.34048e-06	0.000410519
ENSMUSG00000054203	MNDA	553.475	-1.23459	0.292215	-4.22492	2.39022e-05	0.00125853	MNDA	Ifi205
ENSMUSG00000022824	Muc13	23.2111	-1.23387	0.447011	-2.76026	0.00577555	0.0487324
ENSMUSG00000026938	FCN1	728.346	-1.23342	0.380713	-3.23977	0.00119625	0.0175113	FCN1	Fcna
ENSMUSG00000073940	HBB	162.628	-1.23307	0.428771	-2.87582	0.00402978	0.0388643	HBB	Hbb-bt
ENSMUSG00000026674	Ddr2	1734.31	-1.2328	0.386529	-3.18941	0.00142564	0.0196611
ENSMUSG00000031380	Vegfd	353.429	-1.22651	0.327364	-3.74661	0.000179238	0.00494003
ENSMUSG00000040907	Atp1a3	918.271	-1.22342	0.351208	-3.48346	0.000494977	0.0095727
ENSMUSG00000045362	TNFRSF10A	728.913	-1.21873	0.297845	-4.09183	4.2798e-05	0.0018909	TNFRSF10A	Tnfrsf26
ENSMUSG00000030468	Siglec10	22.4407	-1.21624	0.435237	-2.79444	0.00519894	0.045383	Siglec10	Siglecg
ENSMUSG00000018906	P4ha2	7739.92	-1.21548	0.244897	-4.96323	6.93315e-07	8.65124e-05
ENSMUSG00000001493	Meox1	205.51	-1.21394	0.364046	-3.33458	0.000854271	0.0140208
ENSMUSG00000028214	Gem	2663.45	-1.21091	0.22431	-5.39838	6.72449e-08	1.51227e-05
ENSMUSG00000025408	Ddit3	1824.54	-1.20992	0.328705	-3.68086	0.000232452	0.00580908
ENSMUSG00000025746	Il6	111.799	-1.20931	0.411231	-2.9407	0.00327476	0.0339485
ENSMUSG00000041642	Kif21b	1113.24	-1.20331	0.375286	-3.20638	0.00134416	0.0190123
ENSMUSG00000005045	Chd5	239.169	-1.20296	0.328335	-3.66383	0.000248473	0.00606762
ENSMUSG00000020407	Upp1	1454.78	-1.20206	0.267396	-4.49542	6.9432e-06	0.000499966
ENSMUSG00000081404	Gm15694	37.0844	-1.19805	0.297028	-4.03348	5.49578e-05	0.00222494
ENSMUSG00000031163	Glod5	640.961	-1.19548	0.314774	-3.79788	0.000145938	0.00432307
ENSMUSG00000049556	Lingo1	72.3306	-1.19123	0.376539	-3.16364	0.00155807	0.0207783
ENSMUSG00000073418	C4b	1780.08	-1.18864	0.395746	-3.00356	0.00266845	0.0295922
ENSMUSG00000022218	Tgm1	236.374	-1.1874	0.400304	-2.96624	0.00301463	0.0322114
ENSMUSG00000054855	Rnd1	320.895	-1.18657	0.385047	-3.08162	0.0020588	0.0252303
ENSMUSG00000022489	Pde1b	281.837	-1.18592	0.283426	-4.18421	2.86158e-05	0.00140898
ENSMUSG00000050370	Ch25h	260.538	-1.18339	0.38623	-3.06396	0.00218427	0.0260255
ENSMUSG00000018500	Adora2b	185.995	-1.18214	0.279322	-4.2322	2.31419e-05	0.00123636
ENSMUSG00000030257	Srgap3	966.963	-1.18047	0.403031	-2.92899	0.00340067	0.0347857
ENSMUSG00000096035	Odaph	894.578	-1.17969	0.348799	-3.38213	0.000719249	0.0125151
ENSMUSG00000029797	SSPOP	25.9726	-1.17349	0.347319	-3.37872	0.000728254	0.0125815	SSPOP	Sspo
ENSMUSG00000052684	Jun	4950.71	-1.1709	0.223192	-5.24615	1.5531e-07	2.9978e-05
ENSMUSG00000037010	Apln	2282.12	-1.16862	0.305469	-3.82565	0.000130428	0.0039601
ENSMUSG00000022044	Stmn4	54.3339	-1.16717	0.343467	-3.39821	0.000678279	0.0120463
ENSMUSG00000024529	Lox	12464.4	-1.16624	0.316659	-3.68295	0.000230551	0.00577741
ENSMUSG00000050860	Phospho1	102.14	-1.16231	0.330574	-3.51603	0.00043805	0.00883765
ENSMUSG00000010476	Ebf3	116.926	-1.15943	0.334166	-3.46963	0.000521185	0.00999164
ENSMUSG00000025161	Slc16a3	3251.36	-1.15314	0.239732	-4.81012	1.50841e-06	0.000158845
ENSMUSG00000026077	Npas2	151.753	-1.14841	0.353746	-3.24644	0.00116859	0.0172152
ENSMUSG00000055313	Pgbd1	43.5864	-1.14824	0.253607	-4.52764	5.96454e-06	0.000443518
ENSMUSG00000022367	Has2	640.507	-1.1464	0.405978	-2.8238	0.00474574	0.0431426
ENSMUSG00000030584	Dpf1	171.178	-1.13991	0.28161	-4.04781	5.16983e-05	0.00213569
ENSMUSG00000006403	Adamts4	3282.22	-1.13642	0.243406	-4.66881	3.02951e-06	0.000269227
ENSMUSG00000030134	Rasgef1a	52.4915	-1.1261	0.334546	-3.36605	0.000762539	0.0129348
ENSMUSG00000026786	Apbb1ip	1101.08	-1.12304	0.257701	-4.35791	1.31313e-05	0.000808193
ENSMUSG00000034394	Lif	1941.09	-1.12164	0.240517	-4.66347	3.10929e-06	0.000273647
ENSMUSG00000039405	Prss23	698.206	-1.11305	0.243782	-4.56577	4.97667e-06	0.000397653
ENSMUSG00000040511	Pvr	4745.86	-1.11063	0.175016	-6.34589	2.21141e-10	1.34291e-07
ENSMUSG00000027230	Creb3l1	2548.82	-1.10731	0.276739	-4.00129	6.29977e-05	0.0024419
ENSMUSG00000024063	Lbh	8044.05	-1.10709	0.235623	-4.69857	2.61995e-06	0.00023985
ENSMUSG00000041324	Inhba	16295.7	-1.10591	0.273964	-4.0367	5.42084e-05	0.00221428
ENSMUSG00000071068	Treml2	81.8439	-1.09657	0.393094	-2.78958	0.00527763	0.0457847
ENSMUSG00000034612	Chst11	2879.34	-1.09119	0.318391	-3.4272	0.00060985	0.0111757
ENSMUSG00000024014	Pim1	3021.94	-1.09022	0.21999	-4.95577	7.20445e-07	8.8069e-05
ENSMUSG00000029378	Areg	2536.53	-1.0857	0.360401	-3.01248	0.00259121	0.0289434
ENSMUSG00000008845	Cd163	793.639	-1.08523	0.347995	-3.11851	0.00181766	0.02306
ENSMUSG00000048776	Pthlh	614.476	-1.07718	0.318776	-3.37911	0.000727197	0.0125815
ENSMUSG00000087651	C12orf75	35.8128	-1.07601	0.351934	-3.05743	0.00223242	0.0263067	C12orf75	1500009L16Rik
ENSMUSG00000005125	Ndrg1	45140.4	-1.07322	0.331386	-3.23858	0.00120125	0.0175495
ENSMUSG00000078566	Bnip3	10726.2	-1.07304	0.28891	-3.71411	0.000203918	0.00538402
ENSMUSG00000079481	Nhsl2	362.156	-1.07247	0.220848	-4.85613	1.19702e-06	0.000130582
ENSMUSG00000047878	A4galt	608.52	-1.07215	0.34747	-3.0856	0.00203142	0.0250395
ENSMUSG00000043953	Ccrl2	119.312	-1.0704	0.227459	-4.70589	2.52756e-06	0.000232561
ENSMUSG00000017817	Jph2	512.076	-1.0673	0.213693	-4.99455	5.89729e-07	7.78528e-05
ENSMUSG00000036412	Arsi	480.426	-1.06601	0.263229	-4.04974	5.12736e-05	0.00212409
ENSMUSG00000028583	Pdpn	2884.96	-1.06429	0.275516	-3.86292	0.000112041	0.00354984
ENSMUSG00000028364	Tnc	66748.3	-1.06328	0.229806	-4.62687	3.71239e-06	0.000317522
ENSMUSG00000053310	Nrgn	86.7716	-1.06283	0.345051	-3.08022	0.00206846	0.0252303
ENSMUSG00000062515	Fabp4	2135.85	-1.06029	0.347114	-3.0546	0.00225363	0.026471
ENSMUSG00000014813	Stc1	2610.44	-1.05929	0.380449	-2.78431	0.00536416	0.0462709
ENSMUSG00000037818	Abhd18	621.359	-1.05703	0.224373	-4.71105	2.46445e-06	0.000229068
ENSMUSG00000021986	Amer2	1338.31	-1.05597	0.217895	-4.8462	1.25848e-06	0.00013647
ENSMUSG00000049723	Mmp12	6562.49	-1.05495	0.245844	-4.29115	1.77746e-05	0.0010183
ENSMUSG00000038550	Ciart	395.238	-1.05217	0.304691	-3.45324	0.000553905	0.0103711
ENSMUSG00000020123	Avpr1a	770.583	-1.05111	0.345442	-3.0428	0.00234391	0.027112
ENSMUSG00000032265	Tent5a	1002.34	-1.04955	0.232434	-4.5155	6.31682e-06	0.000462168
ENSMUSG00000043557	Mdga1	409.763	-1.04642	0.342086	-3.05893	0.00222126	0.0262854
ENSMUSG00000050953	Gja1	13345.9	-1.04605	0.187055	-5.59221	2.24194e-08	6.09608e-06
ENSMUSG00000043099	Hic1	1450.2	-1.046	0.287203	-3.64201	0.000270513	0.00639196
ENSMUSG00000027961	Lrrc39	61.8456	-1.03498	0.355398	-2.91219	0.00358908	0.036065
ENSMUSG00000020642	Rnf144a	553.399	-1.03444	0.18733	-5.52204	3.3508e-08	8.76214e-06
ENSMUSG00000112148	LILRB4	340.179	-1.0335	0.258984	-3.99061	6.59044e-05	0.00250137	LILRB4	Lilrb4a
ENSMUSG00000033213	C15orf48	977.699	-1.03278	0.340524	-3.0329	0.00242215	0.0276657	C15orf48	AA467197
ENSMUSG00000039910	Cited2	9559.84	-1.0303	0.243861	-4.22494	2.39e-05	0.00125853
ENSMUSG00000038412	Higd1a	6044.31	-1.02962	0.265001	-3.88535	0.000102181	0.00332417
ENSMUSG00000039683	Sdk1	266.644	-1.02962	0.346494	-2.97154	0.00296313	0.0318638
ENSMUSG00000056671	Prelid2	585.215	-1.02721	0.203613	-5.04489	4.53774e-07	6.38812e-05
ENSMUSG00000028634	Hivep3	423.582	-1.02609	0.294256	-3.48705	0.000488375	0.00948531
ENSMUSG00000060568	Fam78b	1070.7	-1.02562	0.274696	-3.73366	0.000188716	0.0051085
ENSMUSG00000017400	Stac2	170.529	-1.02301	0.366193	-2.79363	0.00521196	0.0454457
ENSMUSG00000117975	Itprip	4326.05	-1.02004	0.224127	-4.55118	5.33468e-06	0.000410519
ENSMUSG00000035835	Plppr3	430.864	-1.01628	0.28192	-3.60484	0.000312344	0.00702294
ENSMUSG00000016239	Lonrf3	527.235	-1.01303	0.260104	-3.89471	9.8315e-05	0.00325064
ENSMUSG00000028339	Col15a1	10018	-1.0098	0.282218	-3.57808	0.000346133	0.0075159
ENSMUSG00000097993	PTPRVP	98.6526	-1.00971	0.330233	-3.05756	0.00223147	0.0263067	PTPRVP	Ptprv
ENSMUSG00000021070	Bdkrb2	125.062	-1.00792	0.26865	-3.75179	0.000175579	0.00485549
ENSMUSG00000040133	Gpr176	1549.11	-1.00726	0.240095	-4.19524	2.72579e-05	0.001368
ENSMUSG00000040435	Ppp1r15a	3080.4	-1.00276	0.242617	-4.1331	3.57904e-05	0.00166443
ENSMUSG00000044786	Zfp36	3472.27	-1.00202	0.245324	-4.08447	4.4178e-05	0.00191627
ENSMUSG00000006344	Ggt5	243.008	-1.00195	0.249009	-4.02377	5.72745e-05	0.00228822
ENSMUSG00000019326	Aoc3	1278.87	-0.999517	0.20633	-4.84427	1.27081e-06	0.000136992
ENSMUSG00000052430	Bmpr1b	154.802	-0.998622	0.242022	-4.12617	3.68859e-05	0.00169694
ENSMUSG00000038963	Slco4a1	5456.76	-0.989853	0.294953	-3.35597	0.000790879	0.0131944
ENSMUSG00000049804	Armcx4	546.208	-0.988572	0.324204	-3.04923	0.00229429	0.0267076
ENSMUSG00000079019	Insl3	27.0644	-0.988521	0.331431	-2.98258	0.00285826	0.0310845
ENSMUSG00000028480	Glipr2	1274.01	-0.987162	0.261838	-3.77012	0.000163168	0.00459487
ENSMUSG00000056481	Cd248	2239.45	-0.985815	0.250804	-3.93062	8.47278e-05	0.00296271
ENSMUSG00000047592	NXPE1	347.139	-0.985485	0.326344	-3.01978	0.00252961	0.0284035	NXPE1	Nxpe5
ENSMUSG00000067786	Nnat	70.1275	-0.983076	0.299575	-3.28156	0.00103234	0.0158522
ENSMUSG00000054404	Slfn5	1083.64	-0.970504	0.25109	-3.86517	0.000111012	0.00353571
ENSMUSG00000010021	Kif19	43.2553	-0.970061	0.347072	-2.79498	0.00519026	0.0453647	Kif19	Kif19a
ENSMUSG00000032238	Rora	571.163	-0.969831	0.21697	-4.46989	7.82613e-06	0.00054562
ENSMUSG00000039873	Neurl2	76.8199	-0.965635	0.248571	-3.88475	0.000102437	0.00332654
ENSMUSG00000023951	Vegfa	58180.6	-0.965569	0.269843	-3.57826	0.000345892	0.0075159
ENSMUSG00000031304	Il2rg	447.839	-0.962464	0.294972	-3.2629	0.00110277	0.016508
ENSMUSG00000034898	Filip1	163.974	-0.960157	0.257498	-3.7288	0.000192396	0.00516972
ENSMUSG00000049517	Rps23	11363.3	-0.958417	0.256579	-3.73537	0.000187441	0.00510434
ENSMUSG00000018339	Gpx3	12898.6	-0.956139	0.31338	-3.05105	0.00228043	0.0266503
ENSMUSG00000039831	Arhgap29	1434.3	-0.95443	0.184736	-5.16646	2.3857e-07	3.98739e-05
ENSMUSG00000020439	Smtn	6308.38	-0.954024	0.28036	-3.40285	0.000666869	0.0118991
ENSMUSG00000048126	Col6a3	39277.9	-0.948487	0.282625	-3.35599	0.000790811	0.0131944
ENSMUSG00000056313	Tcim	9280.71	-0.946604	0.223935	-4.22713	2.36689e-05	0.00125349
ENSMUSG00000037280	Galnt6	421.516	-0.945722	0.311472	-3.0363	0.00239499	0.027476
ENSMUSG00000049047	Armcx3	756.076	-0.944217	0.290095	-3.25485	0.00113452	0.0169
ENSMUSG00000050022	Amz1	177.571	-0.943395	0.284429	-3.3168	0.000910562	0.0146543
ENSMUSG00000029648	Flt1	4960.74	-0.939371	0.210816	-4.45589	8.35456e-06	0.000576528
ENSMUSG00000056900	Usp13	171.155	-0.937069	0.202192	-4.63454	3.57727e-06	0.000307409
ENSMUSG00000020108	Ddit4	9527.52	-0.935428	0.15567	-6.00906	1.86605e-09	7.93997e-07
ENSMUSG00000071656	Lrrn4cl	261.429	-0.932719	0.320891	-2.90665	0.0036532	0.0364281
ENSMUSG00000035969	Rusc2	4045.31	-0.926357	0.178783	-5.18145	2.20166e-07	3.78395e-05
ENSMUSG00000054256	Msi1	149.131	-0.925594	0.26171	-3.53671	0.000405146	0.00837791
ENSMUSG00000042684	Npl	429.435	-0.92543	0.322511	-2.86945	0.00411181	0.0393636
ENSMUSG00000091243	Vgll3	634.516	-0.914058	0.283828	-3.22046	0.00127984	0.0183447
ENSMUSG00000046275	Trarg1	116.917	-0.913794	0.313532	-2.91451	0.00356244	0.0359009
ENSMUSG00000031637	Lrp2bp	34.6706	-0.910403	0.317475	-2.86764	0.00413551	0.0394578
ENSMUSG00000017314	Mpp2	1060.32	-0.909238	0.307721	-2.95475	0.00312925	0.032953
ENSMUSG00000038146	Notch3	912.917	-0.908396	0.285861	-3.17775	0.00148422	0.0201694
ENSMUSG00000055172	C1R	1264.19	-0.907821	0.228735	-3.96887	7.2213e-05	0.00267393	C1R	C1ra
ENSMUSG00000021196	Pfkp	5077.87	-0.907245	0.20109	-4.51163	6.43306e-06	0.000466922
ENSMUSG00000032515	Csrnp1	1603.72	-0.907117	0.237933	-3.81249	0.000137575	0.0041427
ENSMUSG00000022754	Tmem45a	1003.97	-0.904193	0.226893	-3.98511	6.74483e-05	0.00254111
ENSMUSG00000060594	Layn	992.128	-0.90012	0.243928	-3.69011	0.000224158	0.00567972
ENSMUSG00000073062	Zxdb	190.879	-0.897118	0.267267	-3.35663	0.000788978	0.0131944
ENSMUSG00000038987	Cfap157	95.3083	-0.896239	0.241779	-3.70685	0.000209856	0.00548117
ENSMUSG00000045932	Ifit2	268.566	-0.895147	0.244885	-3.65538	0.000256798	0.0061917
ENSMUSG00000003032	Klf4	5131.13	-0.891327	0.278915	-3.19569	0.00139495	0.0193713
ENSMUSG00000033361	Prrg3	273.803	-0.891009	0.284417	-3.13275	0.00173175	0.0222803
ENSMUSG00000053007	Creb5	2927.03	-0.888316	0.197978	-4.48693	7.22554e-06	0.000512198
ENSMUSG00000031987	Egln1	18806.3	-0.879271	0.227566	-3.86381	0.000111632	0.00354925
ENSMUSG00000029163	Emilin1	4447.27	-0.87919	0.22007	-3.99505	6.46799e-05	0.00247031
ENSMUSG00000019027	Dnah1	29.6574	-0.876538	0.28684	-3.05585	0.00224424	0.0263778
ENSMUSG00000027200	Sema6d	2299.81	-0.873891	0.262094	-3.33427	0.00085524	0.0140241
ENSMUSG00000020886	Dlg4	1878.86	-0.872367	0.27933	-3.12307	0.00178974	0.0227656
ENSMUSG00000035202	Lars2	27317.3	-0.869191	0.31036	-2.80059	0.0051009	0.044958
ENSMUSG00000024912	Fosl1	649.239	-0.868224	0.272869	-3.18183	0.00146347	0.0200011
ENSMUSG00000048572	Tmem252	649.745	-0.867361	0.307889	-2.81712	0.00484569	0.043725
ENSMUSG00000022221	Ripk3	737.389	-0.866868	0.244581	-3.54429	0.00039367	0.00822462
ENSMUSG00000001473	Tubb6	11720.4	-0.866214	0.196339	-4.41182	1.02503e-05	0.000666928
ENSMUSG00000020689	Itgb3	3283.38	-0.86594	0.24588	-3.5218	0.000428632	0.00871062
ENSMUSG00000040280	Ndufa4l2	1041.15	-0.86582	0.284981	-3.03816	0.00238025	0.0273759
ENSMUSG00000028965	Tnfrsf9	3538.98	-0.863374	0.180485	-4.78362	1.72164e-06	0.000175222
ENSMUSG00000032387	Rbpms2	729.676	-0.862996	0.288105	-2.99542	0.00274067	0.0301507
ENSMUSG00000003865	Gys1	7397.88	-0.861602	0.212383	-4.05683	4.9743e-05	0.00208806
ENSMUSG00000036533	Cdc42ep3	446.191	-0.860174	0.238691	-3.60372	0.0003137	0.00703817
ENSMUSG00000000530	Acvrl1	1122.91	-0.856351	0.219152	-3.90756	9.32321e-05	0.00314677
ENSMUSG00000001156	Mxd1	2438.02	-0.856247	0.187604	-4.56412	5.01595e-06	0.000399042
ENSMUSG00000096472	Cdkn2d	1290.68	-0.855522	0.114657	-7.4616	8.54773e-14	1.41566e-10
ENSMUSG00000046916	Myct1	329.76	-0.855061	0.231746	-3.68965	0.000224565	0.00568211
ENSMUSG00000033350	Chst2	835.377	-0.855021	0.221194	-3.86548	0.000110871	0.00353571
ENSMUSG00000057098	Ebf1	477.102	-0.852073	0.190649	-4.46932	7.84677e-06	0.00054562
ENSMUSG00000005686	Ampd3	1024.2	-0.850376	0.212571	-4.00043	6.32272e-05	0.00244559
ENSMUSG00000032860	P2ry2	471.65	-0.849688	0.20773	-4.09034	4.30741e-05	0.0018909
ENSMUSG00000030782	Tgfb1i1	1417.11	-0.849536	0.213189	-3.9849	6.75099e-05	0.00254111
ENSMUSG00000052302	Tbc1d30	99.24	-0.84851	0.230138	-3.68696	0.000226953	0.00570294
ENSMUSG00000028664	Ephb2	596.46	-0.847862	0.27091	-3.12968	0.00174997	0.0223883
ENSMUSG00000007655	Cav1	9134.85	-0.847577	0.270293	-3.13577	0.00171402	0.0221926
ENSMUSG00000044098	Rsbn1	2230.3	-0.844475	0.167642	-5.03737	4.71978e-07	6.5298e-05
ENSMUSG00000005465	Il27ra	102.62	-0.843872	0.2858	-2.95267	0.00315043	0.0331186
ENSMUSG00000054675	Tmem119	3659.93	-0.839109	0.266524	-3.14834	0.00164199	0.021536
ENSMUSG00000059810	Rgs3	843.267	-0.838096	0.254938	-3.28745	0.00101098	0.0156669
ENSMUSG00000027314	Dll4	1231.92	-0.835916	0.214299	-3.90071	9.59128e-05	0.00320025
ENSMUSG00000031872	Bean1	103.179	-0.835381	0.295655	-2.82553	0.00472031	0.0430132
ENSMUSG00000050721	Plekho2	7606.01	-0.835305	0.165435	-5.04913	4.43831e-07	6.31696e-05
ENSMUSG00000024043	Arhgap28	156.397	-0.830368	0.227384	-3.65184	0.000260373	0.00623321
ENSMUSG00000027397	Slc20a1	4750.56	-0.82927	0.255327	-3.24788	0.00116268	0.017179
ENSMUSG00000039633	Lonrf1	1000.63	-0.82652	0.210499	-3.92648	8.61979e-05	0.00299686
ENSMUSG00000059852	Kcng2	53.9206	-0.824497	0.28299	-2.91352	0.00357377	0.0359707
ENSMUSG00000031523	Dlc1	1213.66	-0.823381	0.185957	-4.42781	9.51956e-06	0.000632946
ENSMUSG00000020623	Map2k6	2087.56	-0.819176	0.172129	-4.75909	1.94464e-06	0.000191499
ENSMUSG00000019916	P4ha1	15103.5	-0.818966	0.185997	-4.40311	1.06708e-05	0.000688331
ENSMUSG00000033788	Dysf	793.396	-0.817822	0.240981	-3.39371	0.000689521	0.0122077
ENSMUSG00000042622	Maff	5461.4	-0.816833	0.230259	-3.54746	0.000388966	0.00814827
ENSMUSG00000026712	Mrc1	7744.85	-0.814275	0.272038	-2.99324	0.00276036	0.0302759
ENSMUSG00000051335	Gfod1	1992.13	-0.813709	0.230683	-3.52739	0.000419677	0.00861
ENSMUSG00000030319	Cand2	119.593	-0.813603	0.2486	-3.27273	0.00106513	0.0161839
ENSMUSG00000033066	Gas7	860.632	-0.812865	0.293832	-2.76643	0.00566736	0.0481118
ENSMUSG00000032374	Plod2	5811.49	-0.811908	0.205153	-3.95758	7.57117e-05	0.00274715
ENSMUSG00000040690	Col16a1	7241.29	-0.810175	0.237435	-3.4122	0.000644407	0.0116121
ENSMUSG00000050931	Sgms2	10668.6	-0.809636	0.165181	-4.9015	9.51093e-07	0.000107621
ENSMUSG00000025855	Prkar1b	223.077	-0.808286	0.248914	-3.24725	0.00116525	0.017189
ENSMUSG00000040732	Erg	567.055	-0.807472	0.227274	-3.55285	0.000381076	0.00803523
ENSMUSG00000031119	Gpc4	522.822	-0.807209	0.274095	-2.945	0.00322957	0.0336015
ENSMUSG00000025025	Mxi1	5887.93	-0.80645	0.186633	-4.32104	1.55293e-05	0.000921538
ENSMUSG00000031609	Sap30	3477.97	-0.806109	0.179906	-4.48071	7.43935e-06	0.000525311
ENSMUSG00000038007	Acer2	540.192	-0.804225	0.1142	-7.04223	1.89191e-12	1.91482e-09
ENSMUSG00000038264	Sema7a	8328.19	-0.803989	0.276161	-2.91131	0.00359922	0.0360873
ENSMUSG00000000531	Tamalin	1533.57	-0.803288	0.194997	-4.11949	3.79713e-05	0.00173571
ENSMUSG00000070691	Runx3	426.117	-0.802566	0.268011	-2.99453	0.0027487	0.0302026
ENSMUSG00000049580	Tsku	1307	-0.801432	0.241731	-3.31539	0.000915154	0.0147152
ENSMUSG00000056962	Jmjd6	3448.98	-0.799932	0.137667	-5.81064	6.2236e-09	2.02467e-06
ENSMUSG00000039529	Atp8b1	528.327	-0.798991	0.227496	-3.5121	0.000444572	0.00891984
ENSMUSG00000027954	Efna1	4862.42	-0.798349	0.236225	-3.37961	0.000725887	0.0125815
ENSMUSG00000020423	Btg2	2068.7	-0.797708	0.254945	-3.12894	0.00175438	0.0224133
ENSMUSG00000059022	Kcp	190.304	-0.795274	0.219604	-3.6214	0.000293013	0.00674825
ENSMUSG00000072941	Sod3	7493.32	-0.792128	0.257323	-3.07834	0.00208155	0.0253149
ENSMUSG00000020572	Nampt	5778.84	-0.79172	0.180364	-4.38955	1.13583e-05	0.000720995
ENSMUSG00000073490	IFI16	1209.76	-0.790563	0.234985	-3.36431	0.000767348	0.0129922	IFI16	Ifi207
ENSMUSG00000027435	Cd93	4822.84	-0.789781	0.235171	-3.35833	0.000784143	0.013175
ENSMUSG00000027514	Zbp1	267.854	-0.78945	0.274978	-2.87096	0.00409232	0.0392087
ENSMUSG00000038530	Rgs4	243.028	-0.787459	0.228407	-3.44762	0.000565549	0.0105134
ENSMUSG00000056529	Ptafr	312.954	-0.785891	0.264902	-2.96672	0.00300995	0.0321804
ENSMUSG00000090958	Lrrc32	1859.6	-0.78559	0.245656	-3.19793	0.00138418	0.0192938
ENSMUSG00000049878	Rlf	3048.91	-0.784688	0.134868	-5.81818	5.94924e-09	1.97061e-06
ENSMUSG00000029373	Pf4	3264.39	-0.779738	0.257589	-3.02707	0.00246939	0.0279751
ENSMUSG00000030562	Nox4	396.688	-0.7787	0.279173	-2.78931	0.00528204	0.0458012
ENSMUSG00000001506	Col1a1	298549	-0.778425	0.231171	-3.36732	0.000759028	0.0128992
ENSMUSG00000038521	C1S	1696.89	-0.776014	0.240303	-3.22931	0.00124087	0.0179272	C1S	C1s1
ENSMUSG00000022894	Adamts5	696.298	-0.774271	0.254192	-3.04601	0.00231897	0.026926
ENSMUSG00000040990	Sh3kbp1	4611.81	-0.771581	0.252815	-3.05195	0.00227356	0.0266365
ENSMUSG00000029851	Tcaf2	161.267	-0.765925	0.209541	-3.65524	0.00025694	0.0061917
ENSMUSG00000031375	Bgn	68706.4	-0.76518	0.205912	-3.71606	0.000202357	0.00535056
ENSMUSG00000070436	Serpinh1	33195.8	-0.764985	0.230242	-3.32253	0.000892056	0.0144586
ENSMUSG00000023034	Nr4a1	2594.53	-0.764767	0.238954	-3.20047	0.00137202	0.0191939
ENSMUSG00000057604	Lmcd1	291.128	-0.764766	0.251419	-3.04179	0.00235175	0.027142
ENSMUSG00000042826	Fgf11	551.861	-0.76456	0.267361	-2.85965	0.00424109	0.0401858
ENSMUSG00000035513	Ntng2	111.512	-0.764487	0.227058	-3.36692	0.000760114	0.0129056
ENSMUSG00000040747	Cd53	4988.94	-0.760559	0.218552	-3.48	0.000501423	0.00967682
ENSMUSG00000031253	Srpx2	1932.72	-0.760444	0.220301	-3.45184	0.00055678	0.0103928
ENSMUSG00000028381	Ugcg	6302.47	-0.758234	0.147008	-5.15777	2.49906e-07	4.07228e-05
ENSMUSG00000020695	Mrc2	6269.36	-0.757027	0.198428	-3.81512	0.000136117	0.00411241
ENSMUSG00000006342	Susd2	206.156	-0.755264	0.261524	-2.88793	0.00387784	0.0380229
ENSMUSG00000042116	Vwa1	1435.24	-0.755059	0.217563	-3.47053	0.000519432	0.00997156
ENSMUSG00000019846	Lama4	5180.66	-0.752151	0.18157	-4.14249	3.43551e-05	0.0016299
ENSMUSG00000031383	Dusp9	729.799	-0.748738	0.259889	-2.88099	0.00396422	0.0385175
ENSMUSG00000029377	Ereg	3359.98	-0.748632	0.263797	-2.83791	0.00454107	0.0419306
ENSMUSG00000035158	Mitf	355.866	-0.748531	0.236875	-3.16002	0.00157758	0.0209325
ENSMUSG00000012889	Podnl1	1456.63	-0.7456	0.252843	-2.94887	0.00318935	0.0333709
ENSMUSG00000036698	Ago2	13449.5	-0.74486	0.240539	-3.09663	0.00195737	0.024441
ENSMUSG00000024042	Sik1	3747.41	-0.744355	0.232261	-3.20482	0.00135146	0.0190712
ENSMUSG00000037012	Hk1	21988.8	-0.741206	0.175229	-4.22992	2.33771e-05	0.00124164
ENSMUSG00000078771	Evi2a	754.775	-0.738224	0.246583	-2.99381	0.00275516	0.0302552
ENSMUSG00000021294	Kif26a	308.341	-0.7378	0.258048	-2.85915	0.00424775	0.0401858
ENSMUSG00000027075	Slc43a1	187.562	-0.737366	0.225059	-3.27632	0.00105169	0.0160735
ENSMUSG00000027204	Fbn1	11029.1	-0.736401	0.218105	-3.37636	0.000734512	0.0126499
ENSMUSG00000020077	Srgn	4048.85	-0.736167	0.26292	-2.79997	0.00511078	0.044978
ENSMUSG00000024620	Pdgfrb	8255.06	-0.736012	0.260355	-2.82696	0.00469924	0.0428697
ENSMUSG00000042688	Mapk6	16024	-0.735424	0.206221	-3.56619	0.000362204	0.00774488
ENSMUSG00000027603	Ggt7	102.472	-0.732051	0.240806	-3.04	0.00236576	0.0272264
ENSMUSG00000015533	Itga2	9804.31	-0.731265	0.22638	-3.23025	0.00123681	0.0178827
ENSMUSG00000037868	Egr2	772.071	-0.729886	0.263583	-2.7691	0.0056212	0.047809
ENSMUSG00000064351	mt-Co1	304198	-0.727541	0.172422	-4.21954	2.44803e-05	0.00127971
ENSMUSG00000026271	Gpr35	729.559	-0.726858	0.259047	-2.80589	0.00501776	0.044596
ENSMUSG00000057335	Cep170	8672	-0.725798	0.143469	-5.05891	4.21652e-07	6.09656e-05
ENSMUSG00000020614	Fam20a	942.283	-0.72564	0.252622	-2.87243	0.00407323	0.039097
ENSMUSG00000063760	Rnf217	3800.32	-0.724157	0.145031	-4.99313	5.94077e-07	7.78626e-05
ENSMUSG00000057666	Gapdh	20265.9	-0.722307	0.259822	-2.78	0.00543584	0.0466683
ENSMUSG00000024843	Chka	7363.51	-0.721983	0.249584	-2.89275	0.00381885	0.0376267
ENSMUSG00000031486	Adgra2	3409.89	-0.721978	0.219403	-3.29065	0.000999568	0.0155937
ENSMUSG00000020674	Pxdn	6889.18	-0.720811	0.165151	-4.36455	1.27383e-05	0.000786663
ENSMUSG00000053470	Kdm3a	6916.76	-0.718704	0.167032	-4.30279	1.68663e-05	0.000976781
ENSMUSG00000046186	Cd109	1058.7	-0.718262	0.234203	-3.06684	0.00216335	0.0259358
ENSMUSG00000044934	ZNF367	670.866	-0.715378	0.15483	-4.62041	3.82986e-06	0.000326039	ZNF367	Zfp367
ENSMUSG00000026833	Olfm1	905.3	-0.713967	0.217893	-3.27668	0.00105034	0.0160665
ENSMUSG00000030123	Plxnd1	10888.9	-0.713287	0.230529	-3.09414	0.00197386	0.0246131
ENSMUSG00000035107	Dcbld2	2130.24	-0.711997	0.185489	-3.83848	0.000123798	0.0038033
ENSMUSG00000054150	Syne3	1047.39	-0.711818	0.204771	-3.47617	0.000508639	0.0098014
ENSMUSG00000024140	Epas1	2576.24	-0.71153	0.254134	-2.79982	0.00511304	0.044978
ENSMUSG00000049097	Ankrd34a	128.951	-0.711303	0.244302	-2.91158	0.00359609	0.0360873
ENSMUSG00000022951	Rcan1	3718.83	-0.710574	0.174947	-4.06164	4.87283e-05	0.00206931
ENSMUSG00000037754	Ppp1r16b	262.006	-0.70927	0.20464	-3.46594	0.000528389	0.0100692
ENSMUSG00000056427	Slit3	3934.46	-0.709015	0.231998	-3.05612	0.00224221	0.026371
ENSMUSG00000042650	Alkbh5	14026.8	-0.707324	0.169109	-4.18264	2.88143e-05	0.00141493
ENSMUSG00000000567	Sox9	8048.38	-0.70651	0.169143	-4.17699	2.95391e-05	0.00144662
ENSMUSG00000037712	Fermt2	6578.46	-0.706019	0.142516	-4.95397	7.27131e-07	8.8069e-05
ENSMUSG00000028793	Rnf19b	7072.12	-0.701711	0.189987	-3.69346	0.000221219	0.00565209
ENSMUSG00000097989	Gm4335	1095.25	-0.701308	0.208946	-3.3564	0.000789632	0.0131944
ENSMUSG00000052698	Tln2	1192.63	-0.701165	0.24726	-2.83574	0.00457199	0.0421365
ENSMUSG00000032125	Robo4	1018.59	-0.700603	0.228856	-3.06132	0.00220364	0.0261367
ENSMUSG00000039153	Runx2	7289.17	-0.700481	0.189708	-3.69241	0.000222137	0.00565209
ENSMUSG00000020325	Fstl3	798.783	-0.700274	0.222441	-3.14813	0.00164316	0.021536
ENSMUSG00000050737	Ptges	8339.16	-0.700261	0.21426	-3.26827	0.00108207	0.0163054
ENSMUSG00000063652	SLC22A5	162.517	-0.699727	0.198452	-3.52592	0.000422014	0.00862879	SLC22A5	Slc22a21
ENSMUSG00000025348	Itga7	540.01	-0.698276	0.23861	-2.92643	0.00342875	0.0349562
ENSMUSG00000042851	Zc3h6	285.144	-0.69568	0.249032	-2.79353	0.00521361	0.0454457
ENSMUSG00000032968	Inha	90.0071	-0.69552	0.248785	-2.79567	0.00517922	0.045303
ENSMUSG00000048756	Foxo3	6069.83	-0.693917	0.183203	-3.7877	0.00015205	0.00442646
ENSMUSG00000028347	Tmeff1	354.243	-0.693594	0.229499	-3.02221	0.0025094	0.0282523
ENSMUSG00000001657	Hoxc8	215.805	-0.692756	0.218008	-3.17767	0.00148464	0.0201694
ENSMUSG00000064354	mt-Co2	2113.54	-0.692749	0.182433	-3.79728	0.000146294	0.00432659
ENSMUSG00000026837	Col5a1	46735.8	-0.690968	0.211417	-3.26827	0.00108208	0.0163054
ENSMUSG00000018845	Unc45b	149.035	-0.69089	0.234524	-2.94592	0.00321992	0.0335394
ENSMUSG00000031015	Swap70	2201.79	-0.688364	0.133772	-5.14579	2.66396e-07	4.2572e-05
ENSMUSG00000035678	Tnfsf9	814.545	-0.68795	0.201794	-3.40917	0.000651605	0.0116928
ENSMUSG00000041445	Mmrn2	1337.93	-0.687641	0.220246	-3.12215	0.00179535	0.0228087
ENSMUSG00000041075	Fzd7	1869.76	-0.687027	0.153699	-4.46996	7.82329e-06	0.00054562
ENSMUSG00000043556	Fbxl7	130.526	-0.686907	0.24375	-2.81808	0.00483113	0.0436791
ENSMUSG00000023088	Abcc1	7366.24	-0.68661	0.167817	-4.09143	4.28723e-05	0.0018909
ENSMUSG00000053746	Ptrh1	593.073	-0.685438	0.158688	-4.31941	1.56448e-05	0.000925382
ENSMUSG00000027490	E2f1	1142.14	-0.68497	0.210996	-3.24636	0.00116891	0.0172152
ENSMUSG00000029096	Htra3	1472.72	-0.681952	0.222686	-3.0624	0.00219569	0.0260879
ENSMUSG00000002688	Prkd1	209.913	-0.681879	0.245383	-2.77884	0.0054553	0.0467692
ENSMUSG00000022639	Dubr	1061.87	-0.680184	0.12888	-5.27765	1.30853e-07	2.61965e-05
ENSMUSG00000044548	Dact1	373.671	-0.679724	0.231409	-2.93733	0.00331053	0.0341513
ENSMUSG00000064352	mt-Ts1	62.2271	-0.678965	0.24592	-2.76092	0.0057639	0.0487271
ENSMUSG00000033460	Armcx1	214.446	-0.677868	0.178643	-3.79453	0.000147922	0.00436057
ENSMUSG00000030087	Klf15	59.7634	-0.677564	0.219973	-3.08021	0.00206852	0.0252303
ENSMUSG00000030657	Xylt1	485.418	-0.677223	0.171056	-3.95907	7.52431e-05	0.00273609
ENSMUSG00000032024	Clmp	1434.03	-0.676283	0.231359	-2.92309	0.00346571	0.0352241
ENSMUSG00000051331	Cacna1c	609.458	-0.676064	0.212038	-3.18841	0.00143055	0.019699
ENSMUSG00000067377	Tspan6	515.828	-0.67596	0.230643	-2.93077	0.00338126	0.034665
ENSMUSG00000027221	Chst1	916.764	-0.675406	0.203119	-3.32518	0.000883606	0.0143472
ENSMUSG00000038205	Prkab2	1646.41	-0.675192	0.190578	-3.54287	0.000395791	0.00824042
ENSMUSG00000044629	Cnrip1	259.069	-0.675044	0.178854	-3.77427	0.000160476	0.00456093
ENSMUSG00000044197	Gpr146	1352.39	-0.674132	0.146071	-4.61508	3.92938e-06	0.000329887
ENSMUSG00000034324	Tmem132c	467.255	-0.673675	0.239173	-2.81668	0.00485225	0.043725
ENSMUSG00000056501	Cebpb	7881.6	-0.671879	0.182661	-3.67829	0.000234806	0.00585985
ENSMUSG00000033174	Mgll	886.132	-0.67062	0.239771	-2.79692	0.00515928	0.0452754
ENSMUSG00000064357	mt-Atp6	1672.19	-0.670338	0.189223	-3.54258	0.000396235	0.00824042
ENSMUSG00000018169	Mfng	410.94	-0.668042	0.239249	-2.79224	0.00523446	0.0454969
ENSMUSG00000004936	Map2k1	10074.7	-0.667984	0.126363	-5.28624	1.24856e-07	2.52736e-05
ENSMUSG00000033278	Ptprm	1169.28	-0.6665	0.123447	-5.39909	6.69808e-08	1.51227e-05
ENSMUSG00000000693	Loxl3	5387.29	-0.666142	0.223822	-2.97621	0.00291831	0.0315711
ENSMUSG00000038702	Dsel	805.504	-0.665743	0.222755	-2.98868	0.00280181	0.0306016
ENSMUSG00000022883	Robo1	876.814	-0.665483	0.19009	-3.50088	0.000463719	0.0091817
ENSMUSG00000032839	Trpc1	260.332	-0.665335	0.210396	-3.16229	0.00156533	0.0208003
ENSMUSG00000045319	Proser2	604.101	-0.665122	0.234554	-2.83569	0.00457262	0.0421365
ENSMUSG00000022443	Myh9	74582.9	-0.664641	0.201223	-3.303	0.000956561	0.0152065
ENSMUSG00000026043	Col3a1	239057	-0.659979	0.210587	-3.134	0.00172439	0.0222396
ENSMUSG00000034205	Loxl2	11178.1	-0.6588	0.206602	-3.18874	0.00142896	0.0196919
ENSMUSG00000002250	Ppard	8472.87	-0.658231	0.142884	-4.60676	4.08992e-06	0.000340259
ENSMUSG00000025666	Tmem47	399.34	-0.657763	0.170256	-3.86338	0.00011183	0.00354932
ENSMUSG00000027555	CA13	960.068	-0.656135	0.18882	-3.47493	0.000510989	0.00981982	CA13	Car13
ENSMUSG00000020649	Rrm2	4387.13	-0.655983	0.205907	-3.18583	0.0014434	0.0197994
ENSMUSG00000044317	Gpr4	292.029	-0.655147	0.194413	-3.36988	0.000752019	0.012816
ENSMUSG00000035109	Shc4	592.856	-0.651461	0.167089	-3.89889	9.66365e-05	0.00321263
ENSMUSG00000021256	Vash1	693.495	-0.650898	0.210677	-3.08956	0.00200456	0.0247755
ENSMUSG00000021281	Tnfaip2	7790.09	-0.65035	0.15829	-4.10859	3.98085e-05	0.00179513
ENSMUSG00000039943	Plcb4	178.312	-0.648273	0.225594	-2.87363	0.00405788	0.0389731
ENSMUSG00000013921	Clip3	701.18	-0.64827	0.196144	-3.30506	0.000949546	0.0151478
ENSMUSG00000027082	Tfpi	868.796	-0.647348	0.197759	-3.27341	0.00106257	0.0161719
ENSMUSG00000047669	MSL3	93.6458	-0.64486	0.178522	-3.61221	0.000303598	0.00691368	MSL3	Msl3l2
ENSMUSG00000019823	Mical1	453.592	-0.644618	0.203442	-3.16856	0.00153197	0.0205004
ENSMUSG00000020593	Lpin1	945.463	-0.643961	0.143419	-4.49008	7.1197e-06	0.000506667
ENSMUSG00000040675	Mthfd1l	3698.32	-0.643432	0.130486	-4.93104	8.17947e-07	9.49696e-05
ENSMUSG00000041729	Coro2b	312.371	-0.643391	0.228426	-2.81662	0.00485319	0.043725
ENSMUSG00000041548	Hspb8	789.418	-0.641385	0.150392	-4.26476	2.0012e-05	0.00111152
ENSMUSG00000022272	Myo10	8707.1	-0.638975	0.22815	-2.80068	0.0050995	0.044958
ENSMUSG00000039232	Stx11	1665.09	-0.638002	0.216383	-2.94848	0.00319336	0.0333773
ENSMUSG00000001227	Sema6b	1067.39	-0.637604	0.188854	-3.37617	0.00073502	0.0126499
ENSMUSG00000042814	MCTS1	121.74	-0.636908	0.214218	-2.97318	0.00294734	0.0317345	MCTS1	Mcts2
ENSMUSG00000024525	Impa2	2537.29	-0.634979	0.190652	-3.33056	0.00086672	0.0141613
ENSMUSG00000020486	Septin4	664.542	-0.634563	0.214272	-2.96148	0.00306162	0.0325228
ENSMUSG00000041920	Slc16a6	753.818	-0.634511	0.141212	-4.49332	7.01203e-06	0.000501644
ENSMUSG00000074794	Arrdc3	3537.81	-0.634163	0.175842	-3.60645	0.000310419	0.00699902
ENSMUSG00000029664	Tfpi2	1232.36	-0.633791	0.182704	-3.46896	0.000522475	0.00999164
ENSMUSG00000027333	Smox	3626.41	-0.633323	0.183066	-3.45953	0.000541111	0.0102155
ENSMUSG00000024737	Slc15a3	837.154	-0.631579	0.214363	-2.9463	0.00321596	0.0335327
ENSMUSG00000078249	HMGA1	7313.74	-0.630375	0.192733	-3.27071	0.00107279	0.0162411	HMGA1	Hmga1b
ENSMUSG00000021678	F2rl1	4287.08	-0.629683	0.166172	-3.78935	0.000151043	0.00440977
ENSMUSG00000062070	Pgk1	60912.9	-0.629201	0.161684	-3.89156	9.96024e-05	0.0032813
ENSMUSG00000037239	Spred3	2574.15	-0.628402	0.184221	-3.41113	0.000646932	0.0116346
ENSMUSG00000025791	Pgm1	9487.14	-0.627698	0.15632	-4.01547	5.93265e-05	0.00234449
ENSMUSG00000035890	Rnf126	4728.23	-0.626341	0.12435	-5.0369	4.73122e-07	6.5298e-05
ENSMUSG00000072214	Septin5	568.596	-0.625913	0.193844	-3.22896	0.00124242	0.0179353
ENSMUSG00000021127	Zfp36l1	12371	-0.625106	0.186729	-3.34766	0.000814974	0.0134852
ENSMUSG00000021025	Nfkbia	4555.58	-0.620861	0.157095	-3.95213	7.74594e-05	0.00279437
ENSMUSG00000021895	Arhgef3	2149.49	-0.620779	0.188	-3.30201	0.00095996	0.0152316
ENSMUSG00000036390	Gadd45a	5126.51	-0.618525	0.220514	-2.80492	0.00503286	0.0446825
ENSMUSG00000029135	Fosl2	9221.74	-0.617383	0.146684	-4.20892	2.56592e-05	0.00130941
ENSMUSG00000090523	Gypc	289.91	-0.617242	0.188797	-3.26934	0.00107797	0.016284
ENSMUSG00000029591	Ung	634.095	-0.616987	0.214216	-2.8802	0.00397417	0.038573
ENSMUSG00000031016	Wee1	1136.18	-0.615576	0.176312	-3.49141	0.000480477	0.00940395
ENSMUSG00000025790	Slco3a1	364.549	-0.61437	0.216734	-2.83467	0.00458724	0.0422132
ENSMUSG00000005057	Sh2b2	628.373	-0.613141	0.20206	-3.03445	0.00240978	0.0275793
ENSMUSG00000054555	Adam12	4607.18	-0.613012	0.210163	-2.91684	0.00353595	0.0357282
ENSMUSG00000024486	Hbegf	7057.33	-0.612459	0.1995	-3.06996	0.00214085	0.025795
ENSMUSG00000026042	Col5a2	49972.1	-0.61233	0.212524	-2.88123	0.00396127	0.0385093
ENSMUSG00000022661	Cd200	858.417	-0.611308	0.185957	-3.28736	0.00101132	0.0156669
ENSMUSG00000040010	Slc7a5	8568.77	-0.609091	0.194414	-3.13296	0.00173055	0.0222803
ENSMUSG00000046711	Hmga1	29720.1	-0.607867	0.220346	-2.75869	0.00580333	0.0488572
ENSMUSG00000096054	Syne1	1772.97	-0.606999	0.160018	-3.79331	0.000148651	0.00437073
ENSMUSG00000020806	Rhbdf2	3249.48	-0.606315	0.13315	-4.55363	5.27287e-06	0.000408771
ENSMUSG00000020717	Pecam1	6071.49	-0.605906	0.192764	-3.14326	0.0016708	0.0217996
ENSMUSG00000022841	Ap2m1	16586.8	-0.605213	0.140509	-4.3073	1.65262e-05	0.000964981
ENSMUSG00000045377	Tmem88	468.972	-0.603386	0.21692	-2.7816	0.00540912	0.0465101
ENSMUSG00000024235	Map3k8	255.936	-0.601448	0.213311	-2.81958	0.00480867	0.0435193
ENSMUSG00000030254	Rad18	960.68	-0.601369	0.177187	-3.39397	0.000688868	0.0122077
ENSMUSG00000018476	Kdm6b	8720.28	-0.600178	0.18467	-3.25	0.00115404	0.017079
ENSMUSG00000078794	Dact3	613.078	-0.600067	0.183449	-3.27104	0.00107154	0.0162411
ENSMUSG00000033420	Antxr1	8314.66	-0.60001	0.179172	-3.34879	0.000811667	0.0134427
ENSMUSG00000045294	Insig1	4230.45	-0.599948	0.146417	-4.09753	4.17576e-05	0.00186586
ENSMUSG00000021109	Hif1a	22965.6	-0.599921	0.112445	-5.33526	9.54096e-08	2.06517e-05
ENSMUSG00000023191	P3h3	2040.89	-0.59882	0.199084	-3.00788	0.00263077	0.0293133
ENSMUSG00000025402	Nab2	2474.42	-0.597101	0.145278	-4.11007	3.95541e-05	0.00178808
ENSMUSG00000022707	Gbe1	2023.72	-0.59566	0.196662	-3.02885	0.0024549	0.0278824
ENSMUSG00000002900	Lamb1	30494.9	-0.594231	0.15451	-3.84592	0.000120102	0.00374019
ENSMUSG00000039103	Nexn	573.626	-0.593267	0.173449	-3.42041	0.00062527	0.0113684
ENSMUSG00000031765	MT1A	33162.5	-0.591691	0.207954	-2.8453	0.00443698	0.0413468	MT1A	Mt1
ENSMUSG00000031871	Cdh5	6927.57	-0.589205	0.183308	-3.21429	0.00130767	0.0186409
ENSMUSG00000056749	Nfil3	2746.37	-0.586928	0.205805	-2.85186	0.00434642	0.040795
ENSMUSG00000021754	Map3k1	4750.95	-0.586287	0.181269	-3.23435	0.00121918	0.0177122
ENSMUSG00000037788	Vopp1	2168.81	-0.585844	0.150579	-3.8906	9.99973e-05	0.00328243
ENSMUSG00000037992	Rara	4872.25	-0.584844	0.0954359	-6.12813	8.89176e-10	4.62829e-07
ENSMUSG00000004952	Rasa4	1265.22	-0.583176	0.171123	-3.40792	0.000654593	0.011726
ENSMUSG00000057963	Itpk1	3017.88	-0.581824	0.189867	-3.06438	0.00218119	0.0260255

## Sheet: Table 4 KEGG pathways
Term	Overlap	P-value	Adjusted P-value	Old P-value	Old Adjusted P-value	Odds Ratio	Combined Score	Genes
HIF-1 signaling pathway	19/109	9.15869e-09	2.29883e-06	0	0	5.85711	108.407	EGLN1;MAP2K1;CDKN1A;EGLN3;PFKFB3;FLT1;NOS2;SERPINE1;SLC2A1;HIF1A;HK2;HK1;VEGFA;IL6;PGK1;HMOX1;TIMP1;GAPDH;PFKP
TNF signaling pathway	18/112	8.25585e-08	1.03611e-05	0	0	5.30395	86.5062	MAP2K1;JUN;CEBPB;CSF2;RIPK3;MMP3;LIF;VEGFD;FOS;PTGS2;CXCL2;MMP9;NFKBIA;IL6;CREB3L1;MAP3K8;MAP2K6;CREB5
PI3K-Akt signaling pathway	32/354	1.42983e-06	0.000119629	0	0	2.77602	37.3596	CDKN1A;CSF3;TNXB;FLT1;ITGB3;LAMA4;TNC;FOXO3;IL2RG;AREG;GYS1;CREB3L1;ITGB7;FGF21;PDGFRB;MAP2K1;ITGA2;OSM;VEGFD;LAMB1;PGF;EREG;VEGFA;COL1A1;EFNA1;NR4A1;EFNA3;IL6;DDIT4;COL6A3;ITGA7;CREB5
IL-17 signaling pathway	14/94	5.68656e-06	0.000356832	0	0	4.82292	58.2484	CSF3;CEBPB;JUN;CSF2;MMP3;FOS;PTGS2;CXCL2;MMP9;FOSL1;NFKBIA;IL6;MMP13;MAPK6
Relaxin signaling pathway	16/129	1.39554e-05	0.00070056	0	0	3.90674	43.676	SHC4;MAP2K1;JUN;NOS2;VEGFD;FOS;MMP9;VEGFA;COL1A1;NFKBIA;COL3A1;MMP13;PLCB4;CREB3L1;INSL3;CREB5
Focal adhesion	20/201	3.43226e-05	0.00143583	0	0	3.05554	31.4101	PDGFRB;SHC4;JUN;MAP2K1;TNXB;FLT1;CAV1;ITGB3;ITGA2;LAMA4;TNC;VEGFD;LAMB1;PGF;VEGFA;COL1A1;COL6A3;ITGA7;ITGB7;TLN2
MAPK signaling pathway	25/294	5.50047e-05	0.00197231	0	0	2.57676	25.2731	FLT1;CACNA1C;AREG;CACNA1H;MAP3K8;FGF21;MAP2K6;DUSP4;PDGFRB;JUN;MAP2K1;MAP3K1;GADD45A;DUSP1;VEGFD;FOS;DUSP9;PGF;EREG;VEGFA;EFNA1;IL1A;NR4A1;EFNA3;DDIT3
Pathways in cancer	36/531	0.000175421	0.00550383	0	0	2.02494	17.5124	NOTCH3;CDKN1A;EPAS1;LAMA4;SLC2A1;PTGS2;IL2RG;HIF1A;DLL4;PIM1;E2F1;BDKRB2;HMOX1;PMAIP1;FGF21;EGLN1;PDGFRB;JUN;EGLN3;MAP2K1;NOS2;GADD45A;FZD7;ITGA2;MITF;VEGFD;LAMB1;FOS;MMP9;PGF;VEGFA;NFKBIA;IL6;PLCB4;RARA;PPARD
Fluid shear stress and atherosclerosis	14/139	0.000440624	0.0122885	0	0	3.07944	23.7958	JUN;DUSP1;CAV1;ITGB3;FOS;MMP9;ASS1;VEGFA;CDH5;IL1A;PECAM1;HMOX1;BMPR1B;MAP2K6
Prostate cancer	11/97	0.000656524	0.0163998	0	0	3.50885	25.7148	PDGFRB;NFKBIA;MAP2K1;CDKN1A;PLAU;CREB3L1;MMP3;E2F1;ERG;MMP9;CREB5
Renal cell carcinoma	9/69	0.000725772	0.0163998	0	0	4.10876	29.6993	EGLN1;CDKN1A;MAP2K1;EGLN3;JUN;EPAS1;SLC2A1;HIF1A;VEGFA
Central carbon metabolism in cancer	9/70	0.000807068	0.0163998	0	0	4.04119	28.7818	PDGFRB;SLC7A5;MAP2K1;SLC2A1;SLC16A3;HIF1A;HK2;PFKP;HK1
AGE-RAGE signaling pathway in diabetic complications	11/100	0.000849393	0.0163998	0	0	3.39005	23.971	COL1A1;IL1A;JUN;IL6;COL3A1;PLCB4;SERPINE1;PIM1;NOX4;VEGFD;VEGFA
Cytokine-cytokine receptor interaction	22/295	0.000915551	0.0164145	0	0	2.22413	15.56	ACVRL1;CSF3;CSF2;GDF15;TNFRSF9;LIF;OSM;PPBP;INHBA;IL2RG;CXCL2;IL27RA;IL1A;BMP3;IL6;CCL8;CCL4;CCL3;TNFSF9;INHA;BMPR1B;PF4
ECM-receptor interaction	10/88	0.00112249	0.018783	0	0	3.51348	23.8643	COL1A1;TNXB;ITGB3;ITGA2;LAMA4;TNC;COL6A3;ITGA7;ITGB7;LAMB1
Rheumatoid arthritis	10/93	0.00171528	0.0269084	0	0	3.30096	21.0211	IL1A;JUN;IL6;CSF2;FLT1;MMP3;CCL3;FOS;CXCL2;VEGFA
Human T-cell leukemia virus 1 infection	17/219	0.00220732	0.0307909	0	0	2.3146	14.156	EGR2;JUN;CDKN1A;MAP2K1;MAP3K1;CSF2;SLC2A1;FOS;IL2RG;FOSL1;NFKBIA;ZFP36;IL6;CREB3L1;E2F1;TLN2;CREB5
Axon guidance	15/182	0.00220811	0.0307909	0	0	2.46774	15.0917	SEMA6B;NTNG2;SEMA7A;SEMA6D;TRPC1;RND1;ROBO1;EFNA1;EFNA3;RGS3;SLIT1;SLIT3;SRGAP3;EPHB2;BMPR1B
Bladder cancer	6/41	0.00307453	0.0401405	0	0	4.68182	27.0825	CDKN1A;MAP2K1;E2F1;MMP9;VEGFA;HBEGF
Amoebiasis	10/102	0.00340426	0.0401405	0	0	2.97665	16.9155	COL1A1;IL6;COL3A1;CSF2;PLCB4;MUC2;NOS2;LAMA4;LAMB1;CXCL2
Rap1 signaling pathway	16/210	0.0035267	0.0401405	0	0	2.26596	12.7968	PDGFRB;MAP2K1;FLT1;ITGB3;VEGFD;PGF;VEGFA;APBB1IP;EFNA1;EFNA3;PLCB4;ADORA2B;PRKD1;TLN2;FGF21;MAP2K6
Protein digestion and absorption	10/103	0.00365343	0.0401405	0	0	2.94449	16.5247	DPP4;COL1A1;COL15A1;COL3A1;COL16A1;COL5A1;COL5A3;COL5A2;COL6A3;ATP1A3
Transcriptional misregulation in cancer	15/192	0.00367821	0.0401405	0	0	2.3271	13.0442	CDKN1A;CEBPB;CSF2;FLT1;GADD45A;MMP3;MITF;MMP9;RUNX2;IL6;PLAU;DDIT3;RARA;ITGB7;ERG
Kaposi sarcoma-associated herpesvirus infection	15/193	0.00386128	0.0403826	0	0	2.3139	12.8578	JUN;CDKN1A;MAP2K1;CSF2;FOS;PTGS2;HIF1A;CXCL2;VEGFA;NFKBIA;RCAN1;ZFP36;IL6;E2F1;MAP2K6
Parathyroid hormone synthesis, secretion and action	10/106	0.00448861	0.0450656	0	0	2.85203	15.4187	MAP2K1;CDKN1A;MMP13;PLCB4;CREB3L1;FOS;RUNX2;PTHLH;CREB5;HBEGF
Hepatitis B	13/162	0.00528489	0.0503501	0	0	2.39245	12.5434	MAP2K1;EGR2;JUN;CDKN1A;MAP3K1;FOS;MMP9;NFKBIA;IL6;CREB3L1;E2F1;MAP2K6;CREB5
Small cell lung cancer	9/92	0.00541615	0.0503501	0	0	2.96664	15.481	NFKBIA;CDKN1A;NOS2;GADD45A;ITGA2;LAMA4;E2F1;LAMB1;PTGS2
Human papillomavirus infection	21/331	0.00782488	0.0701445	0	0	1.8633	9.03782	PDGFRB;NOTCH3;CDKN1A;MAP2K1;TNXB;FZD7;ITGB3;ITGA2;LAMA4;TNC;LAMB1;PTGS2;VEGFA;COL1A1;CREB3L1;MFNG;E2F1;COL6A3;ITGA7;ITGB7;CREB5
Starch and sucrose metabolism	5/36	0.00847047	0.0733134	0	0	4.39962	20.9913	GYS1;GBE1;HK2;PGM1;HK1
Mitophagy	7/68	0.0103294	0.0846346	0	0	3.13422	14.332	JUN;CITED2;BNIP3;E2F1;MITF;FOXO3;HIF1A
Chagas disease	9/102	0.0104669	0.0846346	0	0	2.64626	12.0657	NFKBIA;JUN;IL6;PLCB4;NOS2;SERPINE1;BDKRB2;CCL3;FOS
Colorectal cancer	8/86	0.0113984	0.0846346	0	0	2.80279	12.5405	CDKN1A;MAP2K1;JUN;GADD45A;PMAIP1;FOS;AREG;EREG
Insulin secretion	8/86	0.0113984	0.0846346	0	0	2.80279	12.5405	GLP1R;PLCB4;CREB3L1;KCNMB1;SLC2A1;ATP1A3;CACNA1C;CREB5
Neomycin, kanamycin and gentamicin biosynthesis	2/5	0.0117494	0.0846346	0	0	18.1345	80.5887	HK2;HK1
Toll-like receptor signaling pathway	9/104	0.0118016	0.0846346	0	0	2.59028	11.4996	NFKBIA;MAP2K1;JUN;IL6;CCL4;CCL3;MAP3K8;FOS;MAP2K6
Calcium signaling pathway	16/240	0.0121992	0.0850553	0	0	1.9594	8.63389	PDGFRB;FLT1;NOS2;PDE1B;PTAFR;VEGFD;AVPR1A;CACNA1C;HTR2A;CACNA1H;VEGFA;PLCB4;ADORA2B;P2RX1;BDKRB2;FGF21
Melanoma	7/72	0.0139108	0.0927149	0	0	2.94073	12.5719	PDGFRB;CDKN1A;MAP2K1;GADD45A;E2F1;MITF;FGF21
Th17 cell differentiation	9/107	0.0140365	0.0927149	0	0	2.5106	10.7104	NFKBIA;JUN;IL6;RARA;RORA;FOS;IL2RG;HIF1A;IL27RA
Osteoclast differentiation	10/127	0.0152703	0.0969127	0	0	2.33756	9.77533	FOSL1;NFKBIA;IL1A;MAP2K1;JUN;ITGB3;MITF;FOS;MAP2K6;FOSL2
MicroRNAs in cancer	19/310	0.0154442	0.0969127	0	0	1.79251	7.47571	PDGFRB;SHC4;NOTCH3;CDKN1A;MAP2K1;ABCC1;TNXB;ITGB3;TNC;PTGS2;MMP9;VEGFA;EFNA1;EFNA3;PLAU;DDIT4;PIM1;E2F1;HMOX1
Breast cancer	11/147	0.0160125	0.0980277	0	0	2.21306	9.14963	SHC4;DLL4;NOTCH3;MAP2K1;JUN;CDKN1A;GADD45A;FZD7;E2F1;FOS;FGF21
Pertussis	7/76	0.0183028	0.109381	0	0	2.76968	11.0807	C4B;IL1A;JUN;IL6;NOS2;SERPING1;FOS
Circadian rhythm	4/31	0.0232634	0.130752	0	0	4.03625	15.1798	PRKAB2;BHLHE40;RORA;NPAS2
Galactose metabolism	4/31	0.0232634	0.130752	0	0	4.03625	15.1798	HK2;PGM1;PFKP;HK1
Aldosterone synthesis and secretion	8/98	0.0234416	0.130752	0	0	2.42756	9.11123	NR4A1;PLCB4;CREB3L1;ATP1A3;PRKD1;CACNA1C;CACNA1H;CREB5
Estrogen signaling pathway	10/137	0.0245368	0.133886	0	0	2.15238	7.98012	SHC4;MAP2K1;JUN;PLCB4;CREB3L1;RARA;FOS;MMP9;CREB5;HBEGF
Viral protein interaction with cytokine and cytokine receptor	8/100	0.0260862	0.136821	0	0	2.37454	8.65841	IL6;CCL8;CCL4;CCL3;PPBP;IL2RG;CXCL2;PF4
Growth hormone synthesis, secretion and action	9/119	0.0261651	0.136821	0	0	2.23531	8.14399	SHC4;MAP2K1;PLCB4;MAP3K1;CREB3L1;CACNA1C;FOS;MAP2K6;CREB5
Cortisol synthesis and secretion	6/65	0.0277103	0.141449	0	0	2.77389	9.94704	NR4A1;PLCB4;CREB3L1;CACNA1C;CACNA1H;CREB5
Fructose and mannose metabolism	4/33	0.028625	0.141449	0	0	3.7575	13.3522	PFKFB3;HK2;PFKP;HK1
Thyroid hormone signaling pathway	9/121	0.0287406	0.141449	0	0	2.19517	7.79163	NOTCH3;RCAN1;MAP2K1;PLCB4;ITGB3;SLC2A1;ATP1A3;HIF1A;PFKP
Human cytomegalovirus infection	14/225	0.0307103	0.144082	0	0	1.81612	6.32585	CDKN1A;MAP2K1;ITGB3;PTGS2;VEGFA;NFKBIA;IL6;PLCB4;CREB3L1;CCL4;CCL3;E2F1;MAP2K6;CREB5
Complement and coagulation cascades	7/85	0.0315581	0.144082	0	0	2.44895	8.4634	C4B;SERPINB2;PLAU;SERPINE1;BDKRB2;SERPING1;TFPI
ErbB signaling pathway	7/85	0.0315581	0.144082	0	0	2.44895	8.4634	SHC4;CDKN1A;MAP2K1;JUN;AREG;EREG;HBEGF
Glycolysis / Gluconeogenesis	6/67	0.0315718	0.144082	0	0	2.68266	9.26992	PGK1;GAPDH;HK2;PGM1;PFKP;HK1
Glucagon signaling pathway	8/107	0.0369636	0.165676	0	0	2.20584	7.27447	GYS1;PRKAB2;PLCB4;CREB3L1;SLC2A1;SIK1;PFKP;CREB5
Insulin resistance	8/108	0.038733	0.169221	0	0	2.18367	7.09925	NFKBIA;GYS1;PRKAB2;IL6;PPP1R3B;CREB3L1;SLC2A1;CREB5
PD-L1 expression and PD-1 checkpoint pathway in cancer	7/89	0.039103	0.169221	0	0	2.32901	7.54961	NFKBIA;CD274;MAP2K1;JUN;FOS;HIF1A;MAP2K6
Hypertrophic cardiomyopathy	7/90	0.0411581	0.173107	0	0	2.30083	7.34041	PRKAB2;IL6;ITGB3;ITGA2;ITGA7;ITGB7;CACNA1C
African trypanosomiasis	4/37	0.0413802	0.173107	0	0	3.30136	10.5147	IL6;PLCB4;LAMA4;F2RL1
Th1 and Th2 cell differentiation	7/92	0.0454759	0.184182	0	0	2.24646	6.94284	DLL4;NFKBIA;NOTCH3;JUN;FOS;IL2RG;RUNX3
cAMP signaling pathway	13/216	0.0454952	0.184182	0	0	1.75108	5.41111	GLP1R;HCN4;JUN;MAP2K1;GIPR;ATP1A3;FOS;CACNA1C;HCAR2;NFKBIA;CREB3L1;SOX9;CREB5
GnRH signaling pathway	7/93	0.0477396	0.18754	0	0	2.22022	6.7539	MAP2K1;JUN;PLCB4;MAP3K1;CACNA1C;HBEGF;MAP2K6
Serotonergic synapse	8/113	0.0484269	0.18754	0	0	2.07914	6.29503	MAP2K1;PLCB4;DUSP1;TRPC1;ALOX12;CACNA1C;HTR2A;PTGS2
Oxytocin signaling pathway	10/154	0.0485661	0.18754	0	0	1.8966	5.73688	RCAN1;MAP2K1;PRKAB2;JUN;CDKN1A;PLCB4;CACNA1C;FOS;PTGS2;KCNJ2
Cushing syndrome	10/155	0.0503444	0.188939	0	0	1.88342	5.62929	NR4A1;MAP2K1;CDKN1A;PLCB4;CREB3L1;FZD7;E2F1;CACNA1C;CACNA1H;CREB5
Glioma	6/75	0.050434	0.188939	0	0	2.37064	7.08133	PDGFRB;SHC4;CDKN1A;MAP2K1;GADD45A;E2F1
Cellular senescence	10/156	0.0521657	0.192553	0	0	1.87042	5.52397	IL1A;MAP2K1;IL6;CDKN1A;GADD45A;SERPINE1;E2F1;FOXO3;ZFP36L1;MAP2K6
Chronic myeloid leukemia	6/76	0.0531881	0.192953	0	0	2.33666	6.85556	SHC4;NFKBIA;CDKN1A;MAP2K1;GADD45A;E2F1
Insulin signaling pathway	9/137	0.055927	0.192953	0	0	1.91917	5.53433	SHC4;GYS1;MAP2K1;PRKAB2;PRKAR1B;PPP1R3B;HK2;SH2B2;HK1
Arrhythmogenic right ventricular cardiomyopathy	6/77	0.0560319	0.192953	0	0	2.30363	6.63867	GJA1;ITGB3;ITGA2;ITGA7;ITGB7;CACNA1C
Leishmaniasis	6/77	0.0560319	0.192953	0	0	2.30363	6.63867	NFKBIA;IL1A;JUN;NOS2;FOS;PTGS2
Taurine and hypotaurine metabolism	2/11	0.0561178	0.192953	0	0	6.04294	17.4055	GGT5;GGT7
Inflammatory mediator regulation of TRP channels	7/98	0.060124	0.203934	0	0	2.09768	5.89731	PLCB4;P2RY2;BDKRB2;F2RL1;ALOX12;HTR2A;MAP2K6
Proteoglycans in cancer	12/205	0.062912	0.210092	0	0	1.69859	4.69834	COL1A1;CDKN1A;MAP2K1;PLAU;FZD7;CAV1;ITGB3;ITGA2;HIF1A;MMP9;HBEGF;VEGFA
JAK-STAT signaling pathway	10/162	0.0640101	0.210092	0	0	1.79602	4.93676	PDGFRB;CSF3;IL6;CDKN1A;CSF2;PIM1;LIF;OSM;IL2RG;IL27RA
AMPK signaling pathway	8/120	0.0644504	0.210092	0	0	1.94849	5.34248	GYS1;PRKAB2;PFKFB3;CREB3L1;ADIPOQ;FOXO3;PFKP;CREB5
Arachidonic acid metabolism	5/61	0.0653414	0.210265	0	0	2.43234	6.63574	GGT5;GPX3;ALOX12;PTGS2;PTGES
Cytosolic DNA-sensing pathway	5/63	0.0729699	0.231841	0	0	2.34822	6.14696	ZBP1;NFKBIA;IL6;RIPK3;CCL4
Platelet activation	8/124	0.0749253	0.235078	0	0	1.8809	4.87392	COL1A1;APBB1IP;COL3A1;PLCB4;ITGB3;ITGA2;P2RX1;TLN2
GnRH secretion	5/64	0.0769587	0.238477	0	0	2.3083	5.91961	MAP2K1;PLCB4;TRPC1;CACNA1C;CACNA1H
Type II diabetes mellitus	4/46	0.0799874	0.242102	0	0	2.59271	6.5489	ADIPOQ;CACNA1C;HK2;HK1
Inflammatory bowel disease	5/65	0.0810628	0.242102	0	0	2.26971	5.70272	IL1A;JUN;IL6;RORA;IL2RG
Chemokine signaling pathway	11/192	0.0818348	0.242102	0	0	1.65894	4.15242	SHC4;NFKBIA;MAP2K1;PLCB4;CCL8;CCL4;CCL3;PPBP;FOXO3;CXCL2;PF4
Cell adhesion molecules	9/148	0.0819868	0.242102	0	0	1.76628	4.41781	CDH5;CD274;NTNG2;CADM3;MPZ;PECAM1;PTPRM;ITGB7;PVR
Lipid and atherosclerosis	12/215	0.0829887	0.242211	0	0	1.61407	4.01751	ERO1A;NFKBIA;JUN;IL6;PLCB4;DDIT3;MMP3;CCL3;FOS;CXCL2;MMP9;MAP2K6
Carbohydrate digestion and absorption	4/47	0.085094	0.245501	0	0	2.53229	6.23955	PLCB4;ATP1A3;HK2;HK1
Acute myeloid leukemia	5/67	0.0896124	0.254823	0	0	2.19627	5.29797	MAP2K1;CSF2;PIM1;RARA;PPARD
Amino sugar and nucleotide sugar metabolism	4/48	0.0903555	0.254823	0	0	2.4746	5.94896	NPL;HK2;PGM1;HK1
Gap junction	6/88	0.0932335	0.260018	0	0	1.99346	4.72978	PDGFRB;GJA1;TUBB6;MAP2K1;PLCB4;HTR2A
FoxO signaling pathway	8/131	0.0955834	0.261282	0	0	1.77321	4.16307	CDKN2D;MAP2K1;PRKAB2;IL6;CDKN1A;GADD45A;BNIP3;FOXO3
Cocaine addiction	4/49	0.0957689	0.261282	0	0	2.41949	5.67568	JUN;DLG4;CREB3L1;CREB5
Amphetamine addiction	5/69	0.0986094	0.266139	0	0	2.12741	4.92834	JUN;CREB3L1;FOS;CACNA1C;CREB5
Arginine and proline metabolism	4/50	0.101331	0.266755	0	0	2.36677	5.41839	NOS2;P4HA1;SMOX;P4HA2
Malaria	4/50	0.101331	0.266755	0	0	2.36677	5.41839	CSF3;IL6;GYPC;PECAM1
Vascular smooth muscle contraction	8/133	0.102026	0.266755	0	0	1.74466	3.98224	MAP2K1;PLCB4;ADORA2B;KCNMB1;MYH9;ADM;CACNA1C;AVPR1A
Cholinergic synapse	7/113	0.108078	0.279666	0	0	1.79943	4.00357	MAP2K1;PLCB4;CREB3L1;CACNA1C;FOS;KCNJ2;CREB5
Non-small cell lung cancer	5/72	0.112918	0.289209	0	0	2.03184	4.43163	CDKN1A;MAP2K1;GADD45A;E2F1;FOXO3
p53 signaling pathway	5/73	0.117898	0.295422	0	0	2.00185	4.27984	CDKN1A;RRM2;GADD45A;SERPINE1;PMAIP1
Endocrine and other factor-regulated calcium reabsorption	4/53	0.118875	0.295422	0	0	2.22152	4.73113	PLCB4;BDKRB2;ATP1A3;AP2M1
Glycosaminoglycan biosynthesis	4/53	0.118875	0.295422	0	0	2.22152	4.73113	CHST11;XYLT1;CHST1;CHST2
Thyroid hormone synthesis	5/75	0.128162	0.315378	0	0	1.94446	3.99481	PLCB4;GPX3;CREB3L1;ATP1A3;CREB5
Neurotrophin signaling pathway	7/119	0.131677	0.317069	0	0	1.7025	3.45166	SHC4;NFKBIA;MAP2K1;JUN;MAP3K1;FOXO3;SH2B2
Sphingolipid signaling pathway	7/119	0.131677	0.317069	0	0	1.7025	3.45166	ACER2;MAP2K1;ABCC1;PLCB4;BDKRB2;S1PR3;SGMS2
Pancreatic cancer	5/76	0.133441	0.317069	0	0	1.91697	3.86095	CDKN1A;MAP2K1;GADD45A;E2F1;VEGFA
Apoptosis	8/142	0.133902	0.317069	0	0	1.62672	3.27076	NFKBIA;MAP2K1;JUN;GADD45A;DDIT3;PMAIP1;FOS;SEPTIN4
Choline metabolism in cancer	6/98	0.136128	0.319328	0	0	1.77586	3.54134	PDGFRB;MAP2K1;JUN;CHKA;FOS;HIF1A
Hematopoietic cell lineage	6/99	0.140858	0.325909	0	0	1.75667	3.44308	IL1A;CSF3;IL6;CSF2;ITGB3;ITGA2
Thyroid cancer	3/37	0.143344	0.325909	0	0	2.39968	4.66139	CDKN1A;MAP2K1;GADD45A
Glutathione metabolism	4/57	0.144127	0.325909	0	0	2.05343	3.97761	GGT5;GGT7;RRM2;GPX3
Legionellosis	4/57	0.144127	0.325909	0	0	2.05343	3.97761	NFKBIA;IL6;BNIP3;CXCL2
Endometrial cancer	4/58	0.150745	0.337831	0	0	2.0153	3.81327	CDKN1A;MAP2K1;GADD45A;FOXO3
Gastric cancer	8/149	0.161792	0.359379	0	0	1.54539	2.81485	SHC4;MAP2K1;CDKN1A;MUC2;GADD45A;FZD7;E2F1;FGF21
NF-kappa B signaling pathway	6/104	0.165604	0.36145	0	0	1.66661	2.99682	NFKBIA;PLAU;GADD45A;CCL4;PTGS2;CXCL2
T cell receptor signaling pathway	6/104	0.165604	0.36145	0	0	1.66661	2.99682	NFKBIA;MAP2K1;JUN;CSF2;MAP3K8;FOS
Arginine biosynthesis	2/22	0.183263	0.396543	0	0	2.71777	4.61161	NOS2;ASS1
Non-alcoholic fatty liver disease	8/155	0.187665	0.402597	0	0	1.48185	2.47928	IL1A;PRKAB2;JUN;IL6;DDIT3;ADIPOQ;NDUFA4L2;FOS
Ras signaling pathway	11/232	0.20495	0.435953	0	0	1.35584	2.14899	PDGFRB;SHC4;EFNA1;MAP2K1;EFNA3;FLT1;RASA4;VEGFD;PGF;VEGFA;FGF21
Apelin signaling pathway	7/137	0.215591	0.454733	0	0	1.4654	2.24847	NOTCH3;MAP2K1;PRKAB2;PLCB4;NOS2;SERPINE1;APLN
Adipocytokine signaling pathway	4/69	0.230057	0.477225	0	0	1.67329	2.45878	NFKBIA;PRKAB2;ADIPOQ;SLC2A1
Renin secretion	4/69	0.230057	0.477225	0	0	1.67329	2.45878	PLCB4;PDE1B;CACNA1C;KCNJ2
Chemical carcinogenesis	11/239	0.232173	0.477383	0	0	1.31373	1.9184	DLL4;JUN;MAP2K1;CREB3L1;E2F1;FOS;CACNA1C;PTGS2;KLF4;VEGFA;CREB5
Neuroactive ligand-receptor interaction	15/341	0.234465	0.477383	0	0	1.25364	1.81833	GLP1R;GIPR;GPR35;PTAFR;ADM;AVPR1A;HTR2A;APLN;ADORA2B;P2RY2;P2RX1;BDKRB2;F2RL1;S1PR3;INSL3
Epithelial cell signaling in Helicobacter pylori infection	4/70	0.23774	0.477383	0	0	1.64785	2.36726	NFKBIA;JUN;CXCL2;HBEGF
Prolactin signaling pathway	4/70	0.23774	0.477383	0	0	1.64785	2.36726	SHC4;MAP2K1;FOS;FOXO3
cGMP-PKG signaling pathway	8/167	0.244077	0.486216	0	0	1.36915	1.93088	MAP2K1;PLCB4;CREB3L1;KCNMB1;BDKRB2;ATP1A3;CACNA1C;CREB5
Signaling pathways regulating pluripotency of stem cells	7/143	0.247129	0.488309	0	0	1.40031	1.95741	MAP2K1;FZD7;LIF;INHBA;BMPR1B;KLF4;DUSP9
Hepatocellular carcinoma	8/168	0.249018	0.488309	0	0	1.36053	1.89145	SHC4;MAP2K1;CDKN1A;GADD45A;FZD7;DPF1;E2F1;HMOX1
Sphingolipid metabolism	3/49	0.252505	0.491309	0	0	1.77257	2.43963	ACER2;UGCG;SGMS2
Dilated cardiomyopathy	5/96	0.255895	0.494074	0	0	1.4941	2.03644	ITGB3;ITGA2;ITGA7;ITGB7;CACNA1C
Pentose phosphate pathway	2/30	0.289104	0.54734	0	0	1.94046	2.40805	PGM1;PFKP
beta-Alanine metabolism	2/30	0.289104	0.54734	0	0	1.94046	2.40805	AOC3;SMOX
Melanogenesis	5/101	0.290084	0.54734	0	0	1.41591	1.75232	MAP2K1;PLCB4;CREB3L1;FZD7;MITF
Epstein-Barr virus infection	9/202	0.292205	0.54734	0	0	1.2685	1.56063	NFKBIA;JUN;CDKN1A;IL6;GADD45A;E2F1;RUNX3;SAP30;MAP2K6
Longevity regulating pathway	5/102	0.297021	0.55224	0	0	1.40124	1.70104	PRKAB2;CREB3L1;ADIPOQ;FOXO3;CREB5
Regulation of lipolysis in adipocytes	3/55	0.31093	0.567784	0	0	1.56755	1.83119	FABP4;PTGS2;MGLL
C-type lectin receptor signaling pathway	5/104	0.310975	0.567784	0	0	1.37279	1.60348	NFKBIA;EGR2;JUN;IL6;PTGS2
Coronavirus disease	10/232	0.312168	0.567784	0	0	1.22521	1.42641	C4B;NFKBIA;JUN;CSF3;IL6;CSF2;MMP3;FOS;RPS23;HBEGF
NOD-like receptor signaling pathway	8/181	0.315771	0.570204	0	0	1.25744	1.44949	NFKBIA;JUN;IL6;PLCB4;RIPK3;NAMPT;ANTXR1;CXCL2
B cell receptor signaling pathway	4/81	0.325214	0.583062	0	0	1.41164	1.58565	NFKBIA;MAP2K1;JUN;FOS
Notch signaling pathway	3/59	0.350157	0.618939	0	0	1.45528	1.52714	DLL4;NOTCH3;MFNG
VEGF signaling pathway	3/59	0.350157	0.618939	0	0	1.45528	1.52714	MAP2K1;PTGS2;VEGFA
Yersinia infection	6/137	0.360765	0.633231	0	0	1.24463	1.26894	NFKBIA;MAP2K1;JUN;IL6;FOS;MAP2K6
Taste transduction	4/86	0.365823	0.636068	0	0	1.32521	1.33264	HCN4;PLCB4;PDE1B;CACNA1C
Toxoplasmosis	5/112	0.367449	0.636068	0	0	1.26962	1.27111	NFKBIA;NOS2;LAMA4;LAMB1;MAP2K6
Regulation of actin cytoskeleton	9/218	0.371713	0.637744	0	0	1.17041	1.15828	PDGFRB;MAP2K1;ITGB3;ITGA2;BDKRB2;ITGA7;MYH9;ITGB7;FGF21
Measles	6/139	0.373499	0.637744	0	0	1.22579	1.2072	NFKBIA;IL1A;JUN;IL6;FOS;IL2RG
Basal cell carcinoma	3/63	0.389127	0.659938	0	0	1.35798	1.28173	CDKN1A;GADD45A;FZD7
Primary immunodeficiency	2/38	0.393417	0.662736	0	0	1.50862	1.40737	IL2RG;UNG
Pathogenic Escherichia coli infection	8/197	0.401751	0.672264	0	0	1.15002	1.04873	NFKBIA;JUN;TUBB6;IL6;MYO10;MYH9;FOS;GAPDH
Glycine, serine and threonine metabolism	2/40	0.418485	0.695628	0	0	1.42907	1.24488	AOC3;ALAS2
Pathways of neurodegeneration	18/475	0.424632	0.701202	0	0	1.07033	0.916775	MAP2K1;DNAH1;NOS2;GPX3;DNAH8;FZD7;NDUFA4L2;SEPTIN5;CACNA1C;PTGS2;IL1A;TUBB6;IL6;PLCB4;DLG4;DDIT3;NOX4;MAP2K6
Long-term potentiation	3/67	0.427498	0.70132	0	0	1.27284	1.08167	MAP2K1;PLCB4;CACNA1C
TGF-beta signaling pathway	4/94	0.430367	0.701442	0	0	1.20691	1.01757	GREM1;INHBA;BMPR1B;FBN1
Diabetic cardiomyopathy	8/203	0.434241	0.703061	0	0	1.11429	0.929488	COL1A1;GYS1;COL3A1;PLCB4;NDUFA4L2;SLC2A1;MMP9;GAPDH
Fc epsilon RI signaling pathway	3/68	0.436962	0.703061	0	0	1.25319	1.03753	MAP2K1;CSF2;MAP2K6
Graft-versus-host disease	2/42	0.443016	0.708261	0	0	1.35748	1.10519	IL1A;IL6
Cell cycle	5/124	0.452021	0.712228	0	0	1.14088	0.90589	CDKN2D;CDKN1A;WEE1;GADD45A;E2F1
Circadian entrainment	4/97	0.45416	0.712228	0	0	1.1678	0.92175	PLCB4;CACNA1C;FOS;CACNA1H
Porphyrin and chlorophyll metabolism	2/43	0.455064	0.712228	0	0	1.3243	1.04264	ALAS2;HMOX1
Phenylalanine metabolism	1/17	0.459685	0.712228	0	0	1.69657	1.31859	AOC3
Primary bile acid biosynthesis	1/17	0.459685	0.712228	0	0	1.69657	1.31859	CH25H
Vasopressin-regulated water reabsorption	2/44	0.466961	0.719063	0	0	1.2927	0.984402	CREB3L1;CREB5
Inositol phosphate metabolism	3/73	0.483319	0.739713	0	0	1.16338	0.845867	PLCB4;IMPA2;ITPK1
PPAR signaling pathway	3/74	0.492373	0.749004	0	0	1.14693	0.812622	FABP4;ADIPOQ;PPARD
Other types of O-glycan biosynthesis	2/47	0.501702	0.756426	0	0	1.20633	0.832065	GALNT6;MFNG
Dopaminergic synapse	5/132	0.506752	0.756426	0	0	1.06857	0.726341	PLCB4;CREB3L1;CACNA1C;FOS;CREB5
Gastric acid secretion	3/76	0.510243	0.756426	0	0	1.11539	0.750513	PLCB4;ATP1A3;KCNJ2
Shigellosis	9/246	0.512774	0.756426	0	0	1.03062	0.688371	NFKBIA;JUN;PLCB4;CSF2;BNIP3;TLN2;FOXO3;HK2;HK1
Intestinal immune network for IgA production	2/48	0.512954	0.756426	0	0	1.18005	0.787762	IL6;ITGB7
One carbon pool by folate	1/20	0.515334	0.756426	0	0	1.42847	0.946988	MTHFD1L
Salmonella infection	9/249	0.527449	0.769707	0	0	1.01757	0.650946	NFKBIA;JUN;TUBB6;MAP2K1;IL6;RIPK3;FOS;GAPDH;MAP2K6
Wnt signaling pathway	6/166	0.541604	0.785795	0	0	1.0175	0.623951	FOSL1;JUN;PLCB4;FZD7;GPC4;PPARD
Alzheimer disease	13/369	0.553129	0.797904	0	0	0.990507	0.586542	MAP2K1;NOS2;FZD7;NDUFA4L2;CACNA1C;PTGS2;IL1A;TUBB6;IL6;PLCB4;DDIT3;NOX4;GAPDH
Proximal tubule bicarbonate reclamation	1/23	0.565258	0.810742	0	0	1.23348	0.703669	ATP1A3
Vitamin digestion and absorption	1/24	0.580731	0.821862	0	0	1.17979	0.641179	ABCC1
Glutamatergic synapse	4/114	0.581005	0.821862	0	0	0.986447	0.535637	PLCB4;DLG4;TRPC1;CACNA1C
Thermogenesis	8/232	0.585058	0.821862	0	0	0.968553	0.519187	PRKAB2;KDM3A;CREB3L1;DPF1;NDUFA4L2;MGLL;FGF21;CREB5
Viral carcinogenesis	7/203	0.586109	0.821862	0	0	0.968598	0.517474	NFKBIA;EGR2;JUN;CDKN1A;CREB3L1;PMAIP1;CREB5
Pyrimidine metabolism	2/56	0.596744	0.832127	0	0	1.00481	0.518748	RRM2;UPP1
Phospholipase D signaling pathway	5/148	0.608672	0.839433	0	0	0.948216	0.470766	PDGFRB;SHC4;MAP2K1;PLCB4;AVPR1A
Retrograde endocannabinoid signaling	5/148	0.608672	0.839433	0	0	0.948216	0.470766	PLCB4;NDUFA4L2;CACNA1C;PTGS2;MGLL
Adrenergic signaling in cardiomyocytes	5/150	0.620534	0.846869	0	0	0.93504	0.446177	PLCB4;CREB3L1;ATP1A3;CACNA1C;CREB5
Tuberculosis	6/180	0.620812	0.846869	0	0	0.934947	0.445715	MRC2;IL1A;IL6;CEBPB;NOS2;MRC1
Phagosome	5/152	0.63218	0.850237	0	0	0.922222	0.422913	MRC2;TUBB6;ITGB3;ITGA2;MRC1
Long-term depression	2/60	0.6344	0.850237	0	0	0.935314	0.425639	MAP2K1;PLCB4
Mineral absorption	2/60	0.6344	0.850237	0	0	0.935314	0.425639	ATP1A3;HMOX1
Prion disease	9/273	0.638093	0.850237	0	0	0.923902	0.415082	IL1A;TUBB6;IL6;CREB3L1;DDIT3;CAV1;NDUFA4L2;CACNA1C;CREB5
Glycerolipid metabolism	2/61	0.643373	0.850237	0	0	0.919414	0.405489	LPIN1;MGLL
mTOR signaling pathway	5/154	0.643606	0.850237	0	0	0.909748	0.400898	SLC7A5;MAP2K1;FZD7;DDIT4;LPIN1
Huntington disease	10/306	0.651517	0.856183	0	0	0.915343	0.39218	TUBB6;DNAH1;PLCB4;DLG4;GPX3;DNAH8;CREB3L1;NDUFA4L2;AP2M1;CREB5
Phosphatidylinositol signaling system	3/97	0.675106	0.881147	0	0	0.865263	0.339949	PLCB4;IMPA2;ITPK1
Purine metabolism	4/129	0.677535	0.881147	0	0	0.867395	0.337671	RRM2;PDE1B;AMPD3;PGM1
Glycerophospholipid metabolism	3/98	0.681835	0.882168	0	0	0.856111	0.327862	PHOSPHO1;CHKA;LPIN1
Hippo signaling pathway	5/163	0.692207	0.888619	0	0	0.857523	0.315457	DLG4;FZD7;SERPINE1;BMPR1B;AREG
Base excision repair	1/33	0.697442	0.888619	0	0	0.847579	0.305413	UNG
SNARE interactions in vesicular transport	1/33	0.697442	0.888619	0	0	0.847579	0.305413	STX11
Pancreatic secretion	3/102	0.707712	0.89715	0	0	0.821349	0.283955	PLCB4;TRPC1;ATP1A3
RIG-I-like receptor signaling pathway	2/70	0.716419	0.900913	0	0	0.797353	0.26591	NFKBIA;MAP3K1
Nicotinate and nicotinamide metabolism	1/35	0.718606	0.900913	0	0	0.797639	0.263573	NAMPT
Autophagy	4/137	0.722238	0.900913	0	0	0.81488	0.265162	MAP2K1;BNIP3;DDIT4;HIF1A
Mucin type O-glycan biosynthesis	1/36	0.728627	0.900913	0	0	0.774809	0.245299	GALNT6
Tyrosine metabolism	1/36	0.728627	0.900913	0	0	0.774809	0.245299	AOC3
Alanine, aspartate and glutamate metabolism	1/37	0.738292	0.903957	0	0	0.753247	0.228547	ASS1
Aldosterone-regulated sodium reabsorption	1/37	0.738292	0.903957	0	0	0.753247	0.228547	ATP1A3
Bacterial invasion of epithelial cells	2/77	0.764173	0.928068	0	0	0.72267	0.194371	SHC4;CAV1
Human immunodeficiency virus 1 infection	6/212	0.768945	0.928068	0	0	0.788391	0.207138	NFKBIA;JUN;MAP2K1;WEE1;FOS;MAP2K6
Ferroptosis	1/41	0.773633	0.928068	0	0	0.677782	0.173958	HMOX1
Leukocyte transendothelial migration	3/114	0.775628	0.928068	0	0	0.732097	0.186013	CDH5;PECAM1;MMP9
RNA degradation	2/79	0.776471	0.928068	0	0	0.703826	0.178065	BTG2;PFKP
Tryptophan metabolism	1/42	0.781697	0.929886	0	0	0.661216	0.16285	KMO
Type I diabetes mellitus	1/43	0.789474	0.934707	0	0	0.645439	0.152575	IL1A
Alcoholism	5/186	0.794955	0.936778	0	0	0.747656	0.171564	SHC4;MAP2K1;ADORA2B;CREB3L1;CREB5
ABC transporters	1/45	0.804207	0.938865	0	0	0.616037	0.134233	ABCC1
Glycosphingolipid biosynthesis	1/45	0.804207	0.938865	0	0	0.616037	0.134233	A4GALT
Hepatitis C	4/157	0.813525	0.945346	0	0	0.70762	0.146038	NFKBIA;MAP2K1;CDKN1A;E2F1
Cardiac muscle contraction	2/87	0.820207	0.948718	0	0	0.637319	0.126316	ATP1A3;CACNA1C
Bile secretion	2/90	0.834525	0.958949	0	0	0.615496	0.111339	SLC2A1;ATP1A3
Vibrio cholerae infection	1/50	0.836692	0.958949	0	0	0.553032	0.0986051	ERO1A
Ovarian steroidogenesis	1/51	0.842512	0.959304	0	0	0.541944	0.0928713	PTGS2
Salivary secretion	2/93	0.847805	0.959304	0	0	0.595112	0.0982558	PLCB4;ATP1A3
Natural killer cell mediated cytotoxicity	3/131	0.84913	0.959304	0	0	0.634302	0.103736	SHC4;MAP2K1;CSF2
Tight junction	4/169	0.855425	0.959304	0	0	0.655746	0.102399	PRKAB2;JUN;MAP3K1;MYH9
Staphylococcus aureus infection	2/95	0.856112	0.959304	0	0	0.582253	0.0904552	C4B;PTAFR
Fc gamma R-mediated phagocytosis	2/97	0.864004	0.960194	0	0	0.569935	0.0833123	MAP2K1;MYO10
Influenza A	4/172	0.864557	0.960194	0	0	0.643935	0.0937169	NFKBIA;IL1A;MAP2K1;IL6
Viral myocarditis	1/60	0.886403	0.977038	0	0	0.459059	0.0553553	CAV1
Spinocerebellar ataxia	3/143	0.887508	0.977038	0	0	0.57957	0.0691643	BEAN1;PLCB4;RORA
Lysine degradation	1/63	0.898126	0.982971	0	0	0.436779	0.0469295	PLOD2
Drug metabolism	2/108	0.90073	0.982971	0	0	0.510498	0.0533724	RRM2;UPP1
Neutrophil extracellular trap formation	4/189	0.907467	0.983056	0	0	0.584243	0.0567285	MAP2K1;PLCB4;ITGB3;PADI4
Aminoacyl-tRNA biosynthesis	1/66	0.908642	0.983056	0	0	0.416555	0.0399077	LARS2
Adherens junction	1/71	0.923814	0.99225	0	0	0.3867	0.0306439	PTPRM
Necroptosis	3/159	0.925046	0.99225	0	0	0.519693	0.0404902	ZBP1;IL1A;RIPK3
Synaptic vesicle cycle	1/78	0.940923	0.99656	0	0	0.351418	0.0213993	AP2M1
Parkinson disease	5/249	0.944063	0.99656	0	0	0.552785	0.0318194	TUBB6;DUSP1;DDIT3;NDUFA4L2;SEPTIN5
Protein processing in endoplasmic reticulum	3/171	0.945249	0.99656	0	0	0.482269	0.0271551	ERO1A;PPP1R15A;DDIT3
Amyotrophic lateral sclerosis	8/364	0.948836	0.99656	0	0	0.605207	0.0317853	TUBB6;DNAH1;NOS2;GPX3;DNAH8;DDIT3;NDUFA4L2;MAP2K6
Peroxisome	1/82	0.948916	0.99656	0	0	0.333994	0.017513	NOS2
GABAergic synapse	1/89	0.960393	0.999996	0	0	0.307314	0.0124194	CACNA1C
Morphine addiction	1/91	0.963171	0.999996	0	0	0.300454	0.0112743	PDE1B
mRNA surveillance pathway	1/98	0.971449	0.999996	0	0	0.27867	0.00807216	MSI1
Progesterone-mediated oocyte maturation	1/100	0.973452	0.999996	0	0	0.273012	0.00734581	MAP2K1
Endocytosis	4/252	0.980304	0.999996	0	0	0.434389	0.00864089	SH3KBP1;CAV1;IL2RG;AP2M1
Oocyte meiosis	1/129	0.990762	0.999996	0	0	0.210838	0.00195667	MAP2K1
Oxidative phosphorylation	1/133	0.992015	0.999996	0	0	0.204407	0.00163873	NDUFA4L2
Systemic lupus erythematosus	1/135	0.992576	0.999996	0	0	0.201335	0.00150025	C4B
Ubiquitin mediated proteolysis	1/140	0.993813	0.999996	0	0	0.194042	0.00120434	MAP3K1
Ribosome	1/158	0.99679	0.999996	0	0	0.171634	0.000551905	RPS23
Herpes simplex virus 1 infection	3/498	0.999994	0.999996	0	0	0.16088	1.02086e-06	NFKBIA;IL6;ITGB3
Olfactory transduction	1/440	0.999996	0.999996	0	0	0.0604768	2.40059e-07	PDE1B

## Sheet: Table 5 GO Biol. Proc pathways 
Term	Overlap	P-value	Adjusted P-value	Old P-value	Old Adjusted P-value	Odds Ratio	Combined Score	Genes
extracellular matrix organization (GO:0030198)	42/300	2.86406e-14	8.59791e-11	0	0	4.6309	144.41	COL15A1;COL16A1;ITGB3;LAMA4;SERPINE1;PAPLN;LOXL3;TNC;PLOD2;LOXL2;ADAMTS4;ADAMTS5;ADAMTS14;CREB3L1;SERPINH1;HAS2;ITGB7;TIMP1;ITGA2;MMP3;BGN;LAMB1;MMP9;COL1A1;MMP12;ADAM19;GREM1;COL3A1;MMP13;LOX;COL5A1;P4HA1;P4HA2;COL5A3;PXDN;ADAM12;COL5A2;PECAM1;COL6A3;ITGA7;DDR2;FBN1
external encapsulating structure organization (GO:0045229)	33/217	1.69979e-12	2.55139e-09	0	0	5.05375	136.959	COL15A1;COL16A1;ITGB3;LAMA4;SERPINE1;PAPLN;TNC;TGM1;ADAMTS4;ADAMTS5;ADAMTS14;ITGB7;ITGA2;MMP3;BGN;LAMB1;MMP9;COL1A1;MMP12;ADAM19;COL3A1;MMP13;LOX;COL5A1;COL5A3;PXDN;ADAM12;COL5A2;PECAM1;COL6A3;ITGA7;DDR2;FBN1
extracellular structure organization (GO:0043062)	32/216	7.58789e-12	7.59295e-09	0	0	4.89339	125.293	COL15A1;COL16A1;ITGB3;LAMA4;SERPINE1;PAPLN;TNC;ADAMTS4;ADAMTS5;ADAMTS14;ITGB7;ITGA2;MMP3;BGN;LAMB1;MMP9;COL1A1;MMP12;ADAM19;COL3A1;MMP13;LOX;COL5A1;COL5A3;PXDN;ADAM12;COL5A2;PECAM1;COL6A3;ITGA7;DDR2;FBN1
collagen fibril organization (GO:0030199)	19/89	2.52884e-10	1.8979e-07	0	0	7.53842	166.585	COL15A1;COL16A1;LOXL3;PLOD2;LOXL2;GREM1;COL1A1;ADAMTS14;COL3A1;LOX;COL5A1;P4HA1;P4HA2;COL5A3;PXDN;COL5A2;SERPINH1;COL6A3;DDR2
positive regulation of multicellular organismal process (GO:0051240)	37/345	2.43968e-09	1.46478e-06	0	0	3.38306	67.0909	CEBPB;KDM3A;EPAS1;TGFB1I1;SERPINE1;HILPDA;TSKU;LOXL2;HCAR2;GJA1;GLIPR2;PDPN;SOX9;FGF21;KDM6B;PRKAB2;CAV1;ADIPOQ;G0S2;AVPR1A;INHBA;EREG;VEGFA;COL1A1;IL1A;OLFM1;IL6;FABP4;AGO2;TMEM119;F2RL1;SMTNL2;BMPR1B;LPIN1;ODAPH;GAPDH;FERMT2
cellular response to decreased oxygen levels (GO:0036294)	15/69	1.50393e-08	6.96857e-06	0	0	7.6768	138.279	EGLN1;EGLN3;EPAS1;BNIP3;HILPDA;RORA;PTGS2;HIF1A;NDRG1;ZFP36L1;VEGFA;PGK1;HMOX1;PMAIP1;MGARP
regulation of angiogenesis (GO:0045765)	26/203	1.62492e-08	6.96857e-06	0	0	4.09841	73.5059	FLT1;PLXND1;SERPINE1;PTPRM;HIF1A;HK2;CDH5;ADGRA2;PGK1;HMOX1;EMILIN1;EGLN1;PPP1R16B;VEGFD;VASH1;KLF4;PGF;VEGFA;IL1A;EFNA3;IL6;ADM2;AGO2;ADAM12;PRKD1;PF4
regulation of cell migration (GO:0030334)	38/408	6.86295e-08	2.57532e-05	0	0	2.88712	47.6217	ACVRL1;CEMIP;SEMA7A;ROBO4;FLT1;PLXND1;CITED2;SERPINE1;STC1;NEXN;FOXO3;ROBO1;CDH5;PLAU;PDPN;CCL3;HAS2;SRGAP3;EPHB2;FGF21;SEMA6B;PDGFRB;NTNG2;TCAF2;SEMA6D;CAV1;ADIPOQ;MITF;LAMB1;PODN;MMP9;VEGFA;COL1A1;DLC1;PECAM1;F2RL1;FERMT2;HBEGF
sprouting angiogenesis (GO:0002040)	12/52	2.07688e-07	6.92754e-05	0	0	8.26137	127.12	ACVRL1;GREM1;CCBE1;NR4A1;ESM1;ADGRA2;VEGFD;PGF;LOXL2;ROBO1;JMJD6;VEGFA
positive regulation of cell migration (GO:0030335)	28/269	3.98908e-07	0.000119752	0	0	3.24018	47.7426	CEMIP;SEMA7A;FLT1;HIF1A;CDH5;GLIPR2;PLAU;PDPN;CCL3;HAS2;SOX9;EPHB2;INSL3;PDGFRB;SEMA6B;TCAF2;SEMA6D;CAV1;LAMB1;MMP9;VEGFA;COL1A1;AGO2;PECAM1;F2RL1;FERMT2;DDR2;HBEGF
positive regulation of cell differentiation (GO:0045597)	27/258	5.76511e-07	0.000157335	0	0	3.25666	46.7861	ACVRL1;RIPOR2;CSF3;CEBPB;CSF2;TGFB1I1;LOXL2;ZFP36L1;GJA1;ZFP36;GLIPR2;NOCT;PDPN;SOX9;RARRES2;RUNX2;COL1A1;OLFM1;IL6;TMEM119;KCTD11;PRKD1;BMPR1B;FERMT2;DDR2;PPARD;PF4
negative regulation of cellular process (GO:0048523)	44/566	1.08786e-06	0.000260126	0	0	2.37165	32.5659	ACVRL1;RIPOR2;BTG2;CDKN1A;PLXND1;TGFB1I1;DYSF;CHD5;NPAS2;PTHLH;RND1;DLL4;GJA1;PDPN;DACT3;EMILIN1;SLIT3;EPHB2;CDKN2D;MAP2K1;DUSP1;SUSD2;BNIP3;ADIPOQ;OSM;HMGA1;P3H3;INHBA;KLF4;PODN;RUNX3;DCBLD2;EREG;IL1A;NR4A1;IL6;DLC1;NOX4;MYH9;PRKD1;INHA;FERMT2;RAD18;CD200
positive regulation of cell population proliferation (GO:0008284)	39/474	1.12646e-06	0.000260126	0	0	2.51541	34.4522	CDKN1A;CSF3;CSF2;FLT1;HILPDA;AREG;PTHLH;DPP4;DLL4;GJA1;ESM1;NAMPT;RBPMS2;CHP2;PIM1;E2F1;HMOX1;HAS2;S1PR3;TIMP1;SOX9;FGF21;PDGFRB;LIF;OSM;VEGFD;LAMB1;AVPR1A;PGF;EREG;VEGFA;FOSL1;ACER2;GREM1;IL6;RARA;TMEM119;HBEGF;DDR2
regulation of cell population proliferation (GO:0042127)	54/764	1.28839e-06	0.000276268	0	0	2.15076	29.1689	ACVRL1;CDKN1A;BTG2;CSF3;CSF2;FLT1;TGFB1I1;HILPDA;CHD5;AREG;ESM1;NAMPT;CHP2;TIMP1;SOX9;PDGFRB;MAP2K1;P3H3;AVPR1A;PGF;EREG;GREM1;IL1A;RNF126;RARA;HBEGF;PTHLH;ZFP36L1;DPP4;DLL4;PDPN;HAS2;S1PR3;FGF21;CDKN2D;JUN;EGLN3;TNFRSF9;LIF;OSM;HMGA1;VEGFD;INHBA;KLF4;PODN;VEGFA;FOSL1;ACER2;IL6;DLC1;NOX4;INHA;CD200;PF4
positive regulation of cell motility (GO:2000147)	22/221	1.40409e-05	0.00274571	0	0	3.06307	34.2253	PDGFRB;SEMA6B;TCAF2;CEMIP;SEMA7A;FLT1;SEMA6D;CAV1;LAMB1;MMP9;VEGFA;COL1A1;CDH5;PLAU;PDPN;PECAM1;CCL3;HAS2;F2RL1;EPHB2;FERMT2;HBEGF
positive regulation of vasculature development (GO:1904018)	14/102	1.49327e-05	0.00274571	0	0	4.38265	48.6998	FLT1;SERPINE1;VEGFD;HIF1A;PGF;HK2;VEGFA;CDH5;IL1A;ADM2;ADAM12;AGO2;HMOX1;PRKD1
positive regulation of angiogenesis (GO:0045766)	15/116	1.55487e-05	0.00274571	0	0	4.0944	45.3313	FLT1;SERPINE1;VEGFD;KLF4;HIF1A;PGF;HK2;VEGFA;CDH5;IL1A;ADM2;ADAM12;AGO2;HMOX1;PRKD1
cellular response to hypoxia (GO:0071456)	16/131	1.69737e-05	0.00283084	0	0	3.8384	42.1604	EGLN1;EGLN3;EPAS1;BNIP3;HILPDA;RORA;HIGD1A;PTGS2;HIF1A;NDRG1;ZFP36L1;VEGFA;PGK1;HMOX1;PMAIP1;MGARP
regulation of pri-miRNA transcription by RNA polymerase II (GO:1902893)	9/45	2.42308e-05	0.00367857	0	0	6.85648	72.8699	FOSL1;JUN;SOX9;FOS;FOXO3;KLF4;HIF1A;APLN;PPARD
cellular response to cytokine stimulus (GO:0071345)	36/482	2.45075e-05	0.00367857	0	0	2.25327	23.922	RIPOR2;CDKN1A;CSF3;CSF2;PDE1B;PTAFR;RORA;PTGS2;FOXO3;IL2RG;HIF1A;CXCL2;IL27RA;ZFP36L1;ZFP36;CCL8;CCL4;PIM1;CCL3;HMOX1;HAS2;TIMP1;SOX9;NOS2;DUSP1;MMP3;LIF;OSM;FOS;MMP9;EREG;VEGFA;IL1A;IL6;GAPDH;PF4
positive regulation of protein phosphorylation (GO:0001934)	30/371	2.68314e-05	0.00383561	0	0	2.44784	25.7658	ACVRL1;CDKN1A;CSF3;CEMIP;ITGB3;SOX9;FGF21;GDF15;CAV1;RARRES2;ADIPOQ;LIF;OSM;VEGFD;INHBA;MMP9;PGF;EREG;VEGFA;CLIP3;EFNA1;BMP3;IL6;SLCO3A1;TMEM119;PECAM1;PRKD1;FAM20A;INHA;DDR2
positive regulation of cold-induced thermogenesis (GO:0120162)	13/97	3.8723e-05	0.00505645	0	0	4.25817	43.2591	KDM6B;PRKAB2;CEBPB;KDM3A;EPAS1;CAV1;ADIPOQ;G0S2;VEGFA;GJA1;FABP4;LPIN1;FGF21
positive regulation of phosphorylation (GO:0042327)	23/253	3.87403e-05	0.00505645	0	0	2.7702	28.1415	PDGFRB;PFKFB3;FLT1;FZD7;RARRES2;ITGB3;ADIPOQ;VEGFD;HIF1A;MMP9;PGF;EREG;VEGFA;CLIP3;EFNA1;SLCO3A1;TMEM119;PECAM1;SOX9;FAM20A;EPHB2;DDR2;FGF21
positive regulation of transcription by RNA polymerase II (GO:0045944)	56/908	4.46641e-05	0.00558673	0	0	1.85011	18.5313	ACVRL1;CSRNP1;CSF3;PLXND1;CITED2;SERPINE1;RORA;NAMPT;DPF1;CHP2;SOX9;KDM6B;MITF;FOS;KLF15;RUNX2;JMJD6;MMP12;GREM1;DDIT3;RARA;PRKD1;ERG;ATF3;PPARD;NOTCH3;CEBPB;EPAS1;FOXO3;HIF1A;ASCL2;RLF;NPAS2;FSTL3;E2F1;JUN;EGR2;LIF;OSM;HMGA1;INHBA;KLF4;FOSL2;APLN;VEGFA;FOSL1;NFKBIA;NR4A1;IL6;TNIP3;AGO2;MAFF;F2RL1;BMPR1B;LPIN1;PF4
regulation of inflammatory response (GO:0050727)	20/206	4.872e-05	0.0058503	0	0	2.97263	29.5165	ZBP1;SEMA7A;ABCC1;SERPINE1;ADIPOQ;MMP3;OSM;GPR4;RORA;PTGS2;KLF4;MMP9;NFKBIA;CDH5;IL6;CCL3;CD200;MGLL;PTGES;PPARD
gas homeostasis (GO:0033483)	4/7	5.08775e-05	0.00587439	0	0	36.3715	359.572	EGLN1;ALAS2;CAV1;HIF1A
negative regulation of myeloid leukocyte differentiation (GO:0002762)	7/29	5.48663e-05	0.00608666	0	0	8.70797	85.4305	ADIPOQ;CCL3;RARA;INHBA;INHA;FSTL3;FBN1
endothelial cell migration (GO:0043542)	8/39	5.6771e-05	0.00608666	0	0	7.06943	69.1141	DPP4;CDH5;NR4A1;PLXND1;ADGRA2;MYH9;LOXL2;VEGFA
negative regulation of macromolecule metabolic process (GO:0010605)	19/194	6.63621e-05	0.00686962	0	0	2.99889	28.8505	ACVRL1;MAP2K1;NOS2;TIPARP;CITED2;KLF4;HIF1A;ROBO1;VEGFA;APLN;DLL4;SLC7A5;OLFM1;DLG4;CREB3L1;NOCT;AGO2;CCL3;EMILIN1
negative regulation of inflammatory response (GO:0050728)	20/212	7.29265e-05	0.00717593	0	0	2.87883	27.4239	GGT5;GLP1R;CD163;GIPR;ADIPOQ;RHBDF2;ADM;RORA;KLF4;PTHLH;CDH5;GPR176;IL6;PRKAR1B;ADORA2B;ADM2;MYH9;INSL3;CD200;PPARD
regulation of epithelial to mesenchymal transition (GO:0010717)	11/76	7.41019e-05	0.00717593	0	0	4.64756	44.1986	SPRED3;GREM1;COL1A1;EFNA1;OLFM1;IL6;GLIPR2;TGFB1I1;PDPN;FERMT2;LOXL2
inflammatory response (GO:0006954)	21/230	7.79897e-05	0.00731641	0	0	2.77845	26.2812	AOC3;GGT5;CEBPB;NOS2;HP;LOXL3;ADM;PPBP;FOS;CXCL2;IL1A;IL6;CCL8;CCRL2;CCL4;BDKRB2;CCL3;NOX4;PTX3;MGLL;PF4
peptidyl-proline hydroxylation to 4-hydroxy-L-proline (GO:0018401)	4/8	9.88875e-05	0.00855147	0	0	27.2772	251.538	EGLN1;EGLN3;P4HA1;P4HA2
positive regulation of epithelial to mesenchymal transition (GO:0010718)	8/42	9.91367e-05	0.00855147	0	0	6.44465	59.4133	COL1A1;OLFM1;IL6;GLIPR2;TGFB1I1;PDPN;FERMT2;LOXL2
regulation of endothelial cell proliferation (GO:0001936)	12/92	9.97007e-05	0.00855147	0	0	4.1221	37.9783	ACVRL1;PPP1R16B;NR4A1;ITGB3;CAV1;PTPRM;VEGFD;VASH1;PRKD1;HIF1A;PGF;VEGFA
regulation of cell migration involved in sprouting angiogenesis (GO:0090049)	7/32	0.000107835	0.0089922	0	0	7.66182	69.99	DLL4;SRPX2;MMRN2;HMOX1;PTGS2;KLF4;VEGFA
blood vessel endothelial cell migration (GO:0043534)	6/23	0.000118802	0.0091464	0	0	9.64806	87.1997	GREM1;CDH5;NR4A1;MYH9;ROBO1;VEGFA
regulation of fat cell differentiation (GO:0045598)	11/80	0.000119217	0.0091464	0	0	4.37723	39.5463	ZFP36;CEBPB;IL6;NOCT;RARRES2;ADIPOQ;E2F1;RORA;FERMT2;PPARD;ZFP36L1
axon guidance (GO:0007411)	19/203	0.000121646	0.0091464	0	0	2.85087	25.6988	SEMA6B;NOTCH3;ROBO4;SEMA7A;PLXND1;SH3KBP1;SEMA6D;PTPRM;NEXN;GFRA2;ROBO1;VEGFA;EFNA1;TMEFF1;EFNA3;SLIT1;SLIT3;EPHB2;RNF165
positive regulation of epithelial cell proliferation (GO:0050679)	14/123	0.000122116	0.0091464	0	0	3.53441	31.847	PPP1R16B;FZD7;ITGB3;LAMB1;VEGFD;HIF1A;AREG;PGF;VEGFA;TGM1;MMP12;NR4A1;SOX9;PRKD1
regulation of macrophage differentiation (GO:0045649)	5/15	0.000124918	0.0091464	0	0	13.6537	122.717	ADIPOQ;LIF;INHBA;INHA;PF4
positive regulation of cellular process (GO:0048522)	41/625	0.000129927	0.00926448	0	0	1.95999	17.539	CSF3;CSF2;FLT1;CITED2;HILPDA;HP;IL2RG;AREG;PTHLH;ZFP36L1;TGM1;DPP4;ZFP36;ESM1;NAMPT;PDPN;CHP2;HAS2;S1PR3;TIMP1;SOX9;FGF21;PDGFRB;EGR2;FZD7;CAV1;LIF;OSM;VEGFD;AVPR1A;PGF;EREG;VEGFA;FOSL1;ACER2;GREM1;IL6;RARA;BMPR1B;RAD18;HBEGF
negative chemotaxis (GO:0050919)	7/33	0.000132702	0.00926448	0	0	7.36675	65.7659	SEMA6B;SEMA7A;ITGB3;SEMA6D;SLIT1;SLIT3;ROBO1
extracellular matrix assembly (GO:0085029)	6/24	0.000153667	0.0102513	0	0	9.11158	80.0063	NTNG2;TNXB;PXDN;HAS2;LAMB1;EMILIN1
positive regulation of transcription from RNA polymerase II promoter in response to stress (GO:0036003)	6/24	0.000153667	0.0102513	0	0	9.11158	80.0063	CEBPB;CREB3L1;DDIT3;HIF1A;ATF3;VEGFA
cellular response to vascular endothelial growth factor stimulus (GO:0035924)	7/34	0.000162025	0.0103489	0	0	7.09354	61.9107	DLL4;NR4A1;FLT1;VEGFD;PRKD1;PGF;VEGFA
positive regulation of pri-miRNA transcription by RNA polymerase II (GO:1902895)	7/34	0.000162025	0.0103489	0	0	7.09354	61.9107	FOSL1;JUN;FOS;FOXO3;KLF4;HIF1A;APLN
wound healing (GO:0042060)	10/70	0.000174768	0.0107548	0	0	4.5718	39.5555	MMP12;COL3A1;ITGB3;FZD7;DYSF;MYH9;HMOX1;TSKU;EREG;DCBLD2
positive regulation of nucleic acid-templated transcription (GO:1903508)	35/511	0.000176982	0.0107548	0	0	2.04631	17.6791	ACVRL1;CEBPB;KDM3A;CITED2;TGFB1I1;RORA;FOXO3;HIF1A;RLF;NPAS2;CAND2;LBH;NFIL3;E2F1;HIVEP3;SOX9;JUN;MAP2K1;EGR2;FZD7;HMGA1;MITF;EBF3;FOS;INHBA;KLF4;RUNX3;RUNX2;JMJD6;COL1A1;IL6;DDIT3;RARA;PPARD;CREB5
positive regulation of transcription, DNA-templated (GO:0045893)	66/1183	0.000188685	0.0107548	0	0	1.66469	14.2754	ACVRL1;CSRNP1;CSF3;CITED2;TGFB1I1;SERPINE1;RASL11A;RORA;LBH;NAMPT;DPF1;CHP2;SOX9;KDM6B;MAP2K1;MITF;EBF3;FOS;RUNX3;KLF15;RUNX2;JMJD6;MMP12;GREM1;DDIT3;RARA;PRKD1;ERG;ATF3;PPARD;CREB5;CEBPB;KDM3A;EPAS1;FOXO3;HIF1A;ASCL2;RLF;NPAS2;FSTL3;CAND2;NFIL3;E2F1;HIVEP3;JUN;EGR2;FZD7;LIF;OSM;HMGA1;INHBA;KLF4;FOSL2;VEGFA;COL1A1;FOSL1;NFKBIA;NR4A1;IL6;TNIP3;AGO2;MAFF;F2RL1;BMPR1B;LPIN1;PF4
positive regulation of metabolic process (GO:0009893)	13/113	0.000189736	0.0107548	0	0	3.57388	30.6277	KDM6B;PRKAB2;CEBPB;KDM3A;EPAS1;CAV1;ADIPOQ;G0S2;VEGFA;GJA1;FABP4;LPIN1;FGF21
negative regulation of cell migration (GO:0030336)	15/144	0.000192733	0.0107548	0	0	3.20102	27.3821	ACVRL1;CITED2;SERPINE1;ADIPOQ;STC1;MITF;FOXO3;PODN;ROBO1;GJA1;COL3A1;DLC1;HMOX1;SRGAP3;TIMP1
positive regulation of smooth muscle cell proliferation (GO:0048661)	8/46	0.000193374	0.0107548	0	0	5.76507	49.2964	PDGFRB;GJA1;JUN;IL6;RBPMS2;HMOX1;MMP9;EREG
positive regulation of vascular endothelial growth factor production (GO:0010575)	6/25	0.000196153	0.0107548	0	0	8.63158	73.6845	CCBE1;IL1A;IL6;RORA;PTGS2;HIF1A
myeloid leukocyte differentiation (GO:0002573)	10/71	0.000197039	0.0107548	0	0	4.49662	38.3657	CDKN1A;CSF3;CSF2;PDE1B;RARA;E2F1;MYH9;F2RL1;MMP9;VEGFA
regulation of wound healing (GO:0061041)	8/47	0.000225868	0.0120639	0	0	5.61695	47.1575	PLAU;CAV1;CD109;SERPINE1;F2RL1;EPHB2;INSL3;HBEGF
negative regulation of cell population proliferation (GO:0008285)	28/379	0.000229061	0.0120639	0	0	2.21189	18.539	ACVRL1;BTG2;CDKN1A;TGFB1I1;CHD5;PTHLH;DLL4;PDPN;E2F1;HMOX1;SOX9;CDKN2D;MAP2K1;OSM;HMGA1;P3H3;INHBA;PODN;KLF4;RUNX3;EREG;GREM1;IL1A;IL6;DLC1;NOX4;BMPR1B;CD200
regulation of chondrocyte differentiation (GO:0032330)	6/26	0.000247387	0.0123724	0	0	8.19957	68.0938	ACVRL1;GREM1;SOX9;BMPR1B;PTHLH;LOXL2
endothelial cell development (GO:0001885)	6/26	0.000247387	0.0123724	0	0	8.19957	68.0938	PPP1R16B;COL15A1;ROBO4;PECAM1;STC1;F2RL1
negative regulation of cell adhesion (GO:0007162)	10/73	0.00024878	0.0123724	0	0	4.35342	36.1288	ACVRL1;ACER2;RIPOR2;PLXND1;DUSP1;FZD7;SERPINE1;EPHB2;CORO2B;RND1
cellular response to chemokine (GO:1990869)	9/60	0.000251405	0.0123724	0	0	4.8361	40.0837	RIPOR2;CCL8;DUSP1;GPR35;CCL4;CCL3;PPBP;CXCL2;PF4
regulation of vascular endothelial growth factor production (GO:0010574)	6/27	0.00030858	0.0147041	0	0	7.80871	63.122	CCBE1;IL1A;IL6;RORA;PTGS2;HIF1A
regulation of vasculature development (GO:1901342)	6/27	0.00030858	0.0147041	0	0	7.80871	63.122	EGLN1;IL6;PLXND1;ADGRA2;HMOX1;VASH1
negative regulation of inflammatory response to antigenic stimulus (GO:0002862)	14/136	0.000352377	0.0165287	0	0	3.15566	25.09	GGT5;GLP1R;CD163;GIPR;RHBDF2;ADM;PTHLH;GPR176;IL6;PRKAR1B;ADORA2B;ADM2;MYH9;INSL3
supramolecular fiber organization (GO:0097435)	26/351	0.000363348	0.0165397	0	0	2.21477	17.5413	COL15A1;TNXB;COL16A1;LOXL3;STMN4;PLOD2;LTBP2;LOXL2;RND1;ADAMTS14;SERPINH1;EMILIN1;RIPK3;COL1A1;CLIP3;GREM1;COL3A1;LOX;COL5A1;P4HA1;P4HA2;COL5A3;PXDN;COL5A2;COL6A3;DDR2
regulation of inflammatory response to antigenic stimulus (GO:0002861)	14/137	0.00037994	0.0165397	0	0	3.12984	24.649	GGT5;GLP1R;CD163;GIPR;RHBDF2;ADM;PTHLH;GPR176;IL6;PRKAR1B;ADORA2B;ADM2;MYH9;INSL3
positive regulation of endothelial cell proliferation (GO:0001938)	10/77	0.000386756	0.0165397	0	0	4.09266	32.159	PPP1R16B;NR4A1;ITGB3;HMOX1;VEGFD;PRKD1;HIF1A;PGF;APLN;VEGFA
positive regulation of fat cell differentiation (GO:0045600)	8/51	0.000403669	0.0165397	0	0	5.09339	39.8044	ZFP36;CEBPB;NOCT;RARRES2;PIM1;PTGS2;PPARD;ZFP36L1
hemoglobin metabolic process (GO:0020027)	3/5	0.000424015	0.0165397	0	0	40.8623	317.326	ALAS2;INHBA;INHA
negative regulation of gonadotropin secretion (GO:0032277)	3/5	0.000424015	0.0165397	0	0	40.8623	317.326	GJA1;INHBA;INHA
negative regulation of macrophage differentiation (GO:0045650)	3/5	0.000424015	0.0165397	0	0	40.8623	317.326	ADIPOQ;INHBA;INHA
peptidyl-lysine oxidation (GO:0018057)	3/5	0.000424015	0.0165397	0	0	40.8623	317.326	LOX;LOXL3;LOXL2
positive regulation of mast cell chemotaxis (GO:0060754)	3/5	0.000424015	0.0165397	0	0	40.8623	317.326	VEGFD;PGF;VEGFA
peptidyl-proline hydroxylation (GO:0019511)	4/11	0.00042796	0.0165397	0	0	15.5846	120.881	EGLN1;EGLN3;P4HA1;P4HA2
positive regulation of chondrocyte differentiation (GO:0032332)	4/11	0.00042796	0.0165397	0	0	15.5846	120.881	ACVRL1;SOX9;BMPR1B;LOXL2
positive regulation of transcription from RNA polymerase II promoter in response to endoplasmic reticulum stress (GO:1990440)	4/11	0.00042796	0.0165397	0	0	15.5846	120.881	CEBPB;CREB3L1;DDIT3;ATF3
regulation of epithelial cell differentiation (GO:0030856)	5/19	0.000429746	0.0165397	0	0	9.75061	75.5898	CEBPB;CAV1;MAFF;SOX9;APOLD1
regulation of neuroinflammatory response (GO:0150077)	5/19	0.000429746	0.0165397	0	0	9.75061	75.5898	IL6;MMP3;PTGS2;MMP9;CD200
negative regulation of cell differentiation (GO:0045596)	17/191	0.000489384	0.0185966	0	0	2.69101	20.5118	CAV1;ITGB3;ADIPOQ;RORA;TSKU;PTHLH;EFNA1;NFKBIA;SPRED3;GREM1;IL6;COL5A1;NOCT;COL5A2;E2F1;SOX9;FERMT2
platelet degranulation (GO:0002576)	13/125	0.000513167	0.0192566	0	0	3.18897	24.1562	SRGN;RARRES2;ITGB3;SERPINE1;VEGFD;PPBP;VEGFA;CLEC3B;CD109;PECAM1;SERPING1;TIMP1;PF4
positive regulation of macromolecule metabolic process (GO:0010604)	27/384	0.000633945	0.0234951	0	0	2.09332	15.4143	CSF2;CITED2;HIF1A;ROBO1;DLL4;CDH5;GJA1;CCL3;E2F1;EMILIN1;SOX9;EPHB2;FGF21;MAP2K1;MITF;INHBA;KLF4;VEGFA;ADAM19;GREM1;IL1A;OLFM1;IL6;ADM2;AGO2;TMEM119;PF4
positive regulation of protein modification process (GO:0031401)	18/214	0.000664568	0.0243297	0	0	2.53021	18.512	PPP1R16B;RARRES2;ITGB3;ADIPOQ;VEGFD;MMP9;PGF;VEGFA;CLIP3;EFNA1;CDH5;SLCO3A1;DLC1;TMEM119;PECAM1;SOX9;FAM20A;FGF21
positive regulation of Rho protein signal transduction (GO:0035025)	6/31	0.000680119	0.024599	0	0	6.55796	47.8288	COL3A1;GPR35;ARHGEF3;F2RL1;GPR4;ROBO1
regulation of osteoblast differentiation (GO:0045667)	10/83	0.000708766	0.0253299	0	0	3.75511	27.232	GREM1;IL6;NOCT;TMEM119;SOX9;PRKD1;BMPR1B;RUNX2;FERMT2;DDR2
cellular response to transforming growth factor beta stimulus (GO:0071560)	12/114	0.000747077	0.026385	0	0	3.22932	23.249	ACVRL1;CDH5;JUN;CLEC3B;COL3A1;GDF15;LTBP2;SOX9;FOS;LRRC32;FERMT2;ZFP36L1
aortic valve morphogenesis (GO:0003180)	6/32	0.000812185	0.0275382	0	0	6.3054	44.8679	DLL4;EFNA1;EMILIN1;SLIT3;SOX9;ROBO1
cellular response to granulocyte macrophage colony-stimulating factor stimulus (GO:0097011)	3/6	0.000825596	0.0275382	0	0	27.2401	193.389	ZFP36;CSF2;PDE1B
regulation of mast cell chemotaxis (GO:0060753)	3/6	0.000825596	0.0275382	0	0	27.2401	193.389	VEGFD;PGF;VEGFA
response to granulocyte macrophage colony-stimulating factor (GO:0097012)	3/6	0.000825596	0.0275382	0	0	27.2401	193.389	ZFP36;CSF2;PDE1B
oxygen homeostasis (GO:0032364)	3/6	0.000825596	0.0275382	0	0	27.2401	193.389	EGLN1;ALAS2;HIF1A
response to amyloid-beta (GO:1904645)	7/44	0.000848316	0.0276809	0	0	5.17368	36.5896	MMP12;GJA1;ABCC1;MMP13;MMP3;ATP1A3;MMP9
positive regulation of osteoblast differentiation (GO:0045669)	7/44	0.000848316	0.0276809	0	0	5.17368	36.5896	IL6;TMEM119;PRKD1;BMPR1B;RUNX2;FERMT2;DDR2
transmembrane receptor protein serine/threonine kinase signaling pathway (GO:0007178)	13/133	0.000924176	0.029832	0	0	2.97513	20.7861	ACVRL1;JUN;GDF15;TGFB1I1;LTBP2;INHBA;FOS;LRRC32;RUNX2;CDH5;COL3A1;BMPR1B;FERMT2
positive regulation of cytokine production (GO:0001819)	24/335	0.000959901	0.0306556	0	0	2.13179	14.8131	ZBP1;CCBE1;CD274;CEBPB;CSF2;NOS2;SERPINE1;HILPDA;ADIPOQ;OSM;RORA;PTGS2;HIF1A;EREG;IL1A;SLC7A5;IL6;DDIT3;RARA;HMOX1;F2RL1;TRIM15;GAPDH;CD200
regulation of cell adhesion mediated by integrin (GO:0033628)	6/34	0.00113486	0.035488	0	0	5.85441	39.7002	DPP4;ACER2;EFNA1;PLAU;SERPINE1;LIF
negative regulation of blood vessel endothelial cell migration (GO:0043537)	6/34	0.00113486	0.035488	0	0	5.85441	39.7002	ACVRL1;DLL4;GADD45A;MMRN2;VASH1;KLF4
regulation of insulin secretion (GO:0050796)	11/104	0.00117741	0.0361478	0	0	3.24356	21.876	DPP4;GLP1R;CHGA;KCNG2;IL6;NOS2;GIPR;KCNB1;NNAT;SLC2A1;CACNA1C
regulation of trophoblast cell migration (GO:1901163)	4/14	0.00119208	0.0361478	0	0	10.9075	73.4299	GJA1;AGO2;TIMP1;VEGFA
ovarian follicle development (GO:0001541)	4/14	0.00119208	0.0361478	0	0	10.9075	73.4299	CEBPB;INHBA;INHA;VEGFA
regulation of peptide hormone secretion (GO:0090276)	9/74	0.00120963	0.0363132	0	0	3.79172	25.4706	GLP1R;DPP4;KCNG2;IL6;NOS2;GIPR;KCNB1;SLC2A1;CACNA1C
homophilic cell adhesion via plasma membrane adhesion molecules (GO:0007156)	8/60	0.00122569	0.0364309	0	0	4.20987	28.224	SDK1;ROBO4;CADM3;PECAM1;PTPRM;NEXN;PVR;ROBO1
negative regulation of cell cycle G1/S phase transition (GO:1902807)	6/35	0.00132903	0.0383686	0	0	5.65224	37.4365	CDKN2D;CDKN1A;WEE1;SUSD2;KLF4;DACT1
integrin-mediated signaling pathway (GO:0007229)	9/75	0.00133212	0.0383686	0	0	3.73407	24.7232	SEMA7A;COL3A1;COL16A1;ITGB3;ITGA2;MYH9;ITGB7;PRKD1;FERMT2
canonical glycolysis (GO:0061621)	5/24	0.00135581	0.0383686	0	0	7.18279	47.4305	PGK1;GAPDH;HK2;PFKP;HK1
regulation of keratinocyte proliferation (GO:0010837)	5/24	0.00135581	0.0383686	0	0	7.18279	47.4305	TGM1;ZFP36;PRKD1;AREG;ZFP36L1
glucose catabolic process to pyruvate (GO:0061718)	5/24	0.00135581	0.0383686	0	0	7.18279	47.4305	PGK1;GAPDH;HK2;PFKP;HK1
regulation of DNA-templated transcription, initiation (GO:2000142)	8/61	0.00136757	0.0383686	0	0	4.13022	27.2377	FOSL1;CDKN1A;CEBPB;JUN;IL6;MITF;SOX9;RUNX2
substrate adhesion-dependent cell spreading (GO:0034446)	7/48	0.00144182	0.0400773	0	0	4.66796	30.5371	EFNA1;NTNG2;ITGB3;ITGB7;LAMB1;ANTXR1;FERMT2
aortic valve development (GO:0003176)	6/36	0.00154756	0.0417099	0	0	5.46355	35.355	DLL4;EFNA1;EMILIN1;SLIT3;SOX9;ROBO1
endoderm formation (GO:0001706)	6/36	0.00154756	0.0417099	0	0	5.46355	35.355	DUSP4;DUSP1;ITGA7;LAMB1;INHBA;MMP9
cellular response to growth factor stimulus (GO:0071363)	14/158	0.00155637	0.0417099	0	0	2.67047	17.2657	ACVRL1;FLT1;KLF4;RUNX2;ZFP36L1;VEGFA;DLL4;NR4A1;ZFP36;CLEC3B;HAS2;SOX9;PRKD1;BMPR1B
positive regulation of transmembrane receptor protein serine/threonine kinase signaling pathway (GO:0090100)	10/92	0.00158001	0.0417099	0	0	3.34139	21.5531	ACVRL1;CDH5;BMP3;CITED2;GDF15;TGFB1I1;INHBA;BMPR1B;INHA;RNF165
regulation of extracellular matrix disassembly (GO:0010715)	4/15	0.00158014	0.0417099	0	0	9.91539	63.9567	DPP4;IL6;PDPN;DDR2
apoptotic process (GO:0006915)	18/231	0.00159295	0.0417099	0	0	2.3262	14.9858	PPP1R15A;CSRNP1;EGLN3;PDE1B;GADD45A;BNIP3;SEPTIN4;HK2;IFIT2;NFKBIA;IL1A;DLC1;DPF1;DDIT4;PMAIP1;GAPDH;IER3;PPARD
cytokine-mediated signaling pathway (GO:0019221)	37/621	0.00159782	0.0417099	0	0	1.75827	11.3217	CDKN1A;CSF3;CSF2;PTAFR;RORA;PTGS2;FOXO3;IL2RG;HIF1A;CXCL2;IFIT2;IL27RA;UGCG;CCL8;CCL4;PIM1;CCL3;HMOX1;MAP3K8;TIMP1;SERPINB2;NOS2;GPR35;TNFRSF9;MMP3;LIF;OSM;FOS;PPBP;MMP9;EREG;VEGFA;NFKBIA;IL1A;IL6;TNFSF9;PF4
glycolytic process through glucose-6-phosphate (GO:0061620)	5/25	0.00164573	0.0425903	0	0	6.8233	43.7344	PGK1;GAPDH;HK2;PFKP;HK1
regulation of epithelial cell proliferation (GO:0050678)	10/93	0.00171528	0.0439635	0	0	3.30096	21.0211	ACVRL1;NR4A1;ZFP36;LAMB1;SOX9;PRKD1;RUNX3;EREG;ZFP36L1;VEGFA
negative regulation of multicellular organismal process (GO:0051241)	17/214	0.00172808	0.0439635	0	0	2.37397	15.1002	SRGN;GDF15;LAMA4;ARRDC3;ADIPOQ;STC1;ADM;ROBO1;LOXL2;EFNA1;SPRED3;ADAMTS5;GJA1;DDIT3;SOX9;TIMP1;MAP2K6
negative regulation of immune response (GO:0050777)	15/178	0.00177674	0.0444688	0	0	2.52882	16.015	GGT5;GLP1R;CD163;GIPR;RHBDF2;ADM;PTHLH;GPR176;IL6;COL3A1;PRKAR1B;ADORA2B;ADM2;MYH9;INSL3
regulation of vascular associated smooth muscle cell proliferation (GO:1904705)	6/37	0.00179238	0.0444688	0	0	5.28703	33.4363	CDKN1A;GJA1;JUN;ADIPOQ;MMP9;APLN
positive regulation of signaling receptor activity (GO:2000273)	6/37	0.00179238	0.0444688	0	0	5.28703	33.4363	GREM1;EPHB2;AREG;HIF1A;EREG;HBEGF
regulation of biomineral tissue development (GO:0070167)	5/26	0.00197867	0.0483902	0	0	6.49804	40.4525	CEBPB;SGMS2;SOX9;ODAPH;DDR2
regulated exocytosis (GO:0045055)	15/180	0.00198268	0.0483902	0	0	2.49791	15.5453	SRGN;RARRES2;ITGB3;SERPINE1;SYT15;VEGFD;PPBP;VEGFA;CLEC3B;CD109;PECAM1;SERPING1;MYH9;TIMP1;PF4
regulation of blood vessel endothelial cell proliferation involved in sprouting angiogenesis (GO:1903587)	4/16	0.00204806	0.0491862	0	0	9.08864	56.2665	PPP1R16B;DLL4;HMOX1;VEGFA
positive regulation of small molecule metabolic process (GO:0062013)	4/16	0.00204806	0.0491862	0	0	9.08864	56.2665	ADIPOQ;PMAIP1;ADM;PPARD
negative regulation of endothelial cell migration (GO:0010596)	6/38	0.00206545	0.0492103	0	0	5.12154	31.6635	ACVRL1;DLL4;GADD45A;PTPRM;STC1;VASH1
skin development (GO:0043588)	9/80	0.00210286	0.0493187	0	0	3.47021	21.3919	TGM1;COL1A1;UGCG;COL3A1;COL5A1;COL5A3;COL5A2;ALOX12;EREG
negative regulation of cellular response to growth factor stimulus (GO:0090288)	9/80	0.00210286	0.0493187	0	0	3.47021	21.3919	GREM1;CREB3L1;HTRA3;MMRN2;RBPMS2;EMILIN1;BMPR1B;FSTL3;APLN
regulation of chemokine-mediated signaling pathway (GO:0070099)	3/8	0.00219129	0.0498353	0	0	16.3424	100.069	SLIT3;HIF1A;ROBO1
wound healing, spreading of epidermal cells (GO:0035313)	3/8	0.00219129	0.0498353	0	0	16.3424	100.069	ACVRL1;MMP12;COL5A1
peptidyl-lysine hydroxylation (GO:0017185)	3/8	0.00219129	0.0498353	0	0	16.3424	100.069	PLOD2;P3H3;JMJD6
positive regulation of extracellular matrix disassembly (GO:0090091)	3/8	0.00219129	0.0498353	0	0	16.3424	100.069	IL6;PDPN;DDR2
negative regulation of BMP signaling pathway (GO:0030514)	7/52	0.00231811	0.0523231	0	0	4.25215	25.7978	GREM1;HTRA3;RBPMS2;BMPR1B;CHRDL1;FSTL3;FBN1
regulation of blood coagulation (GO:0030193)	5/27	0.00235823	0.0528314	0	0	6.20236	37.5233	CAV1;SERPINE1;F2RL1;TFPI;EPHB2
response to lipid (GO:0033993)	11/114	0.00247072	0.0545376	0	0	2.92713	17.5723	GGT5;ACER2;CDKN2D;GGT7;NOS2;GPX3;NOCT;RARA;SOX9;FOXO3;PPARD
negative regulation of cell motility (GO:2000146)	11/114	0.00247072	0.0545376	0	0	2.92713	17.5723	ACVRL1;CITED2;DLC1;SERPINE1;ADIPOQ;STC1;MITF;SRGAP3;FOXO3;PODN;ROBO1
positive regulation of positive chemotaxis (GO:0050927)	4/17	0.00260358	0.0570508	0	0	8.38908	49.9223	F2RL1;VEGFD;PGF;VEGFA
negative regulation of gene expression (GO:0010629)	22/322	0.00276314	0.0601083	0	0	2.02108	11.907	ACVRL1;SRGN;BTG2;MAP2K1;NOS2;TIPARP;CITED2;KLF4;HIF1A;ROBO1;VEGFA;APLN;DLL4;SLC7A5;OLFM1;ZFP36;CREB3L1;NOCT;AGO2;CCL3;EMILIN1;GAPDH
positive regulation of leukocyte chemotaxis (GO:0002690)	7/54	0.00288689	0.0623486	0	0	4.07078	23.8042	IL6;RARRES2;SERPINE1;F2RL1;VEGFD;PGF;VEGFA
positive regulation of peptidyl-tyrosine phosphorylation (GO:0050731)	12/134	0.00300321	0.0633674	0	0	2.69711	15.665	EFNA1;GREM1;CSF3;IL6;CSF2;DLG4;ITGB3;LIF;PECAM1;OSM;NOX4;VEGFA
basement membrane assembly (GO:0070831)	3/9	0.00320045	0.0633674	0	0	13.6179	78.2277	NTNG2;PXDN;LAMB1
collagen-activated signaling pathway (GO:0038065)	3/9	0.00320045	0.0633674	0	0	13.6179	78.2277	COL1A1;ITGA2;DDR2
mesodermal cell differentiation (GO:0048333)	3/9	0.00320045	0.0633674	0	0	13.6179	78.2277	KDM6B;ITGA2;ITGB3
negative regulation of lipid localization (GO:1905953)	3/9	0.00320045	0.0633674	0	0	13.6179	78.2277	NFKBIA;IL6;ITGB3
positive regulation of blood vessel endothelial cell proliferation involved in sprouting angiogenesis (GO:1903589)	3/9	0.00320045	0.0633674	0	0	13.6179	78.2277	PPP1R16B;HMOX1;VEGFA
regulation of protein phosphorylation (GO:0001932)	19/266	0.00321603	0.0633674	0	0	2.11672	12.1491	CEBPB;RARRES2;ITGB3;ADIPOQ;VEGFD;MMP9;PGF;VEGFA;CLIP3;EFNA1;CDH5;SLCO3A1;TMEM119;PECAM1;SOX9;FAM20A;EPHB2;ATF3;FGF21
cell migration involved in sprouting angiogenesis (GO:0002042)	4/18	0.00325428	0.0633674	0	0	7.78945	44.6163	GREM1;NR4A1;ROBO1;VEGFA
regulation of fatty acid metabolic process (GO:0019217)	4/18	0.00325428	0.0633674	0	0	7.78945	44.6163	PRKAB2;CAV1;ADIPOQ;PPARD
regulation of transforming growth factor beta production (GO:0071634)	4/18	0.00325428	0.0633674	0	0	7.78945	44.6163	LRRC32;PTGS2;HIF1A;CD200
positive regulation of cartilage development (GO:0061036)	4/18	0.00325428	0.0633674	0	0	7.78945	44.6163	ACVRL1;SOX9;BMPR1B;LOXL2
positive regulation of cell migration involved in sprouting angiogenesis (GO:0090050)	4/18	0.00325428	0.0633674	0	0	7.78945	44.6163	SRPX2;HMOX1;PTGS2;VEGFA
positive regulation of extracellular matrix organization (GO:1903055)	4/18	0.00325428	0.0633674	0	0	7.78945	44.6163	IL6;PDPN;EMILIN1;DDR2
glycolytic process (GO:0006096)	5/29	0.0032718	0.0633674	0	0	5.6849	32.5314	PGK1;GAPDH;HK2;PGM1;HK1
negative regulation of interferon-gamma production (GO:0032689)	5/29	0.0032718	0.0633674	0	0	5.6849	32.5314	CD274;DDIT3;RARA;INHBA;INHA
positive regulation of dephosphorylation (GO:0035306)	5/29	0.0032718	0.0633674	0	0	5.6849	32.5314	PPP1R16B;CDH5;RIPK3;DLC1;CHP2
positive regulation of protein tyrosine kinase activity (GO:0061098)	6/42	0.00348111	0.066989	0	0	4.55154	25.7635	EFNA1;DLG4;NOX4;AREG;EREG;HBEGF
blood vessel morphogenesis (GO:0048514)	7/56	0.00355681	0.0675793	0	0	3.90422	22.0155	CCBE1;FLT1;LOX;CAV1;HAS2;ADM;VEGFA
chemokine-mediated signaling pathway (GO:0070098)	7/56	0.00355681	0.0675793	0	0	3.90422	22.0155	CCL8;GPR35;CCL4;CCL3;PPBP;CXCL2;PF4
regulation of transcription from RNA polymerase II promoter in response to stress (GO:0043618)	9/87	0.00373705	0.0701164	0	0	3.15763	17.6494	EGLN1;EGLN3;EPAS1;DDIT3;HMOX1;HIGD1A;HIF1A;ATF3;VEGFA
negative regulation of angiogenesis (GO:0016525)	9/87	0.00373705	0.0701164	0	0	3.15763	17.6494	EFNA3;CREB3L1;SERPINE1;PGK1;PTPRM;EMILIN1;VASH1;KLF4;PF4
regulation of vasoconstriction (GO:0019229)	5/30	0.0038131	0.0710989	0	0	5.45722	30.393	CAV1;BDKRB2;ADM;AVPR1A;SMTNL2
regulation of bone mineralization (GO:0030500)	7/57	0.00393311	0.0728839	0	0	3.82594	21.1893	SRGN;GREM1;CCL3;TMEM119;SGMS2;BMPR1B;DDR2
negative regulation of immune system process (GO:0002683)	4/19	0.0040075	0.0738068	0	0	7.26978	40.1262	COL3A1;HMOX1;SOX9;CD200
positive regulation of response to external stimulus (GO:0032103)	12/139	0.00404918	0.0741198	0	0	2.59025	14.2703	PDGFRB;ZBP1;NFKBIA;ABCC1;RARRES2;SERPINE1;CCL3;OSM;F2RL1;TRIM15;GPR4;EREG
positive regulation of cellular metabolic process (GO:0031325)	10/105	0.00419504	0.0763244	0	0	2.8822	15.7767	PDGFRB;NFKBIA;GREM1;CDKN1A;GADD45A;ADIPOQ;INHBA;KLF4;PPARD;VEGFA
positive regulation of gene expression (GO:0010628)	29/482	0.00426619	0.0768096	0	0	1.76809	9.64852	CSF2;CITED2;HILPDA;HIF1A;ROBO1;DLL4;CDH5;GJA1;CCL3;E2F1;EMILIN1;SOX9;EPHB2;FGF21;MAP2K1;MITF;INHBA;KLF4;EREG;VEGFA;ADAM19;OLFM1;IL1A;IL6;ADM2;AGO2;TMEM119;GAPDH;PF4
regulation of Rho protein signal transduction (GO:0035023)	8/73	0.00430598	0.0768096	0	0	3.36562	18.3351	RIPOR2;COL3A1;GPR35;DLC1;ARHGEF3;F2RL1;GPR4;ROBO1
regulation of pathway-restricted SMAD protein phosphorylation (GO:0060393)	7/58	0.00433884	0.0768096	0	0	3.75072	20.4045	ACVRL1;GREM1;BMP3;GDF15;EMILIN1;INHBA;INHA
eye development (GO:0001654)	7/58	0.00433884	0.0768096	0	0	3.75072	20.4045	COL5A1;COL5A2;CACNA1C;BMPR1B;CHRDL1;TSKU;FBN1
transforming growth factor beta receptor signaling pathway (GO:0007179)	9/89	0.00435101	0.0768096	0	0	3.07837	16.7381	ACVRL1;CDH5;JUN;COL3A1;GDF15;LTBP2;FOS;LRRC32;FERMT2
regulation of macrophage derived foam cell differentiation (GO:0010743)	5/31	0.0044156	0.0768096	0	0	5.24706	28.4528	NFKBIA;CSF2;ITGB3;ADIPOQ;PF4
fructose 6-phosphate metabolic process (GO:0006002)	3/10	0.00445199	0.0768096	0	0	11.6719	63.1965	HK2;PFKP;HK1
negative regulation of hormone secretion (GO:0046888)	3/10	0.00445199	0.0768096	0	0	11.6719	63.1965	GJA1;LIF;OSM
negative regulation of leukocyte migration (GO:0002686)	3/10	0.00445199	0.0768096	0	0	11.6719	63.1965	HMOX1;EMILIN1;CD200
response to lipopolysaccharide (GO:0032496)	13/159	0.00451915	0.0775229	0	0	2.442	13.1854	GGT5;CD274;GGT7;NOS2;SERPINE1;PPBP;CXCL2;IL1A;ZFP36;IL6;NOCT;TNIP3;PF4
eye morphogenesis (GO:0048592)	4/20	0.00487029	0.0816794	0	0	6.81506	36.2875	COL5A1;COL5A2;VEGFA;FBN1
glucose transmembrane transport (GO:1904659)	4/20	0.00487029	0.0816794	0	0	6.81506	36.2875	SLC2A1;SLC2A3;PPBP;PPARD
granulocyte differentiation (GO:0030851)	4/20	0.00487029	0.0816794	0	0	6.81506	36.2875	CDKN1A;CSF3;E2F1;RARA
negative regulation of lipid storage (GO:0010888)	4/20	0.00487029	0.0816794	0	0	6.81506	36.2875	NFKBIA;IL6;ITGB3;PPARD
positive regulation of chemotaxis (GO:0050921)	6/45	0.00494127	0.0824094	0	0	4.20076	22.3066	PDGFRB;IL6;RARRES2;F2RL1;PRKD1;VEGFA
cellular response to oxidative stress (GO:0034599)	11/125	0.00502305	0.0828528	0	0	2.64317	13.9922	ERO1A;JUN;GPX3;HMOX1;NOX4;PRKD1;FOS;FOXO3;HIF1A;MMP9;SOD3
regulation of protein secretion (GO:0050708)	11/125	0.00502305	0.0828528	0	0	2.64317	13.9922	DPP4;GLP1R;KCNG2;IL1A;IL6;NOS2;GIPR;KCNB1;RHBDF2;SLC2A1;CACNA1C
negative regulation of cell-matrix adhesion (GO:0001953)	5/32	0.0050829	0.0833818	0	0	5.05246	26.6865	ACVRL1;ACER2;MMP12;DLC1;SERPINE1
negative regulation of transmembrane receptor protein serine/threonine kinase signaling pathway (GO:0090101)	10/108	0.00512411	0.083601	0	0	2.79353	14.7325	SPRED3;GREM1;CD109;HTRA3;CAV1;TGFB1I1;RBPMS2;EMILIN1;BMPR1B;FSTL3
regulation of ERK1 and ERK2 cascade (GO:0070372)	17/238	0.00515355	0.0836268	0	0	2.1135	11.1341	DUSP4;PDGFRB;MAP2K1;SEMA7A;ADIPOQ;HTR2A;DUSP9;SPRED3;CCL8;GLIPR2;CCL4;CCL3;F2RL1;EMILIN1;EPHB2;FERMT2;FGF21
cellular response to lipid (GO:0071396)	16/219	0.00528388	0.0852807	0	0	2.16448	11.3486	CD274;FZD7;INSIG1;SERPINE1;ATP1A3;RORA;PPBP;TFPI;CXCL2;IL1A;ZFP36;IL6;TNIP3;SOX9;MGARP;PF4
regulation of BMP signaling pathway (GO:0030510)	8/76	0.00550671	0.0879316	0	0	3.21663	16.7323	ACVRL1;GREM1;CDH5;HTRA3;RBPMS2;BMPR1B;RNF165;FSTL3
cellular response to hormone stimulus (GO:0032870)	8/76	0.00550671	0.0879316	0	0	3.21663	16.7323	CAV1;RARA;ATP1A3;SLIT3;MGARP;TFPI;CACNA1H;ZFP36L1
vasculogenesis (GO:0001570)	5/33	0.00581857	0.0898348	0	0	4.87176	25.0735	PDGFRB;CAV1;HAS2;ADM;VEGFA
negative regulation of cell communication (GO:0010648)	4/21	0.00584942	0.0898348	0	0	6.41384	32.9762	KIF26A;ADIPOQ;LIF;OSM
positive regulation of phosphatase activity (GO:0010922)	4/21	0.00584942	0.0898348	0	0	6.41384	32.9762	PDGFRB;PPP1R15A;RIPK3;CHP2
protein oxidation (GO:0018158)	3/11	0.00596101	0.0898348	0	0	10.2124	52.3132	LOX;LOXL3;LOXL2
regulation of coagulation (GO:0050818)	3/11	0.00596101	0.0898348	0	0	10.2124	52.3132	CAV1;F2RL1;EPHB2
cellular response to UV-A (GO:0071492)	3/11	0.00596101	0.0898348	0	0	10.2124	52.3132	MMP3;TIMP1;MMP9
response to sterol (GO:0036314)	3/11	0.00596101	0.0898348	0	0	10.2124	52.3132	INSIG1;CCL3;RORA
induction of positive chemotaxis (GO:0050930)	3/11	0.00596101	0.0898348	0	0	10.2124	52.3132	VEGFD;PGF;VEGFA
monocyte differentiation (GO:0030224)	3/11	0.00596101	0.0898348	0	0	10.2124	52.3132	PDE1B;MYH9;VEGFA
negative regulation of bone remodeling (GO:0046851)	3/11	0.00596101	0.0898348	0	0	10.2124	52.3132	GREM1;IL6;TMEM119
positive regulation of epidermal growth factor-activated receptor activity (GO:0045741)	3/11	0.00596101	0.0898348	0	0	10.2124	52.3132	AREG;EREG;HBEGF
cellular response to oxygen-containing compound (GO:1901701)	21/323	0.005985	0.0898348	0	0	1.91346	9.79405	HCN4;CD274;JUN;FZD7;INSIG1;SERPINE1;MMP3;RORA;PPBP;FOS;CXCL2;MMP9;ZFP36L1;IL1A;ZFP36;IL6;P2RY2;TNIP3;SOX9;PRKD1;PF4
negative regulation of cold-induced thermogenesis (GO:0120163)	6/47	0.00613659	0.091652	0	0	3.99543	20.3507	ADAMTS5;LAMA4;DDIT3;ADIPOQ;ARRDC3;MAP2K6
protein modification process (GO:0036211)	8/78	0.00643865	0.0956873	0	0	3.12441	15.764	ERO1A;TGM1;RIPK3;LOX;PLOD2;PADI4;PHEX;LOXL2
positive regulation of protein dephosphorylation (GO:0035307)	5/34	0.0066261	0.097988	0	0	4.70353	23.5964	PPP1R15A;PDGFRB;PPP1R16B;CDH5;DLC1
positive regulation of blood vessel endothelial cell migration (GO:0043536)	6/48	0.00680727	0.0993708	0	0	3.9001	19.4606	SRPX2;HMOX1;PRKD1;PTGS2;HIF1A;VEGFA
positive regulation of Ras protein signal transduction (GO:0046579)	7/63	0.0068587	0.0993708	0	0	3.41495	17.0141	COL3A1;RASGEF1A;GPR35;ARHGEF3;F2RL1;GPR4;ROBO1
regulation of lipid storage (GO:0010883)	4/22	0.00695132	0.0993708	0	0	6.05721	30.0972	NFKBIA;IL6;ITGB3;HILPDA
female gonad development (GO:0008585)	4/22	0.00695132	0.0993708	0	0	6.05721	30.0972	CEBPB;INHBA;INHA;VEGFA
negative regulation of biomineral tissue development (GO:0070168)	4/22	0.00695132	0.0993708	0	0	6.05721	30.0972	SRGN;GREM1;CCL3;SOX9
negative regulation of phosphate metabolic process (GO:0045936)	4/22	0.00695132	0.0993708	0	0	6.05721	30.0972	CDKN2D;CDKN1A;INHBA;INHA
positive regulation of signal transduction by p53 class mediator (GO:1901798)	4/22	0.00695132	0.0993708	0	0	6.05721	30.0972	SPRED3;CHD5;PMAIP1;HIC1
negative regulation of epithelial cell migration (GO:0010633)	5/35	0.00750895	0.106834	0	0	4.54651	22.24	ACVRL1;DLL4;PTPRM;STC1;VASH1
glycosaminoglycan biosynthetic process (GO:0006024)	9/97	0.0076268	0.107998	0	0	2.79735	13.6401	CEMIP;CHST11;DSEL;BGN;XYLT1;CHST1;HAS2;GPC4;CHST2
cellular response to fluid shear stress (GO:0071498)	3/12	0.00774004	0.109087	0	0	9.07721	44.1275	HAS2;KLF4;ASS1
positive regulation of defense response (GO:0031349)	9/98	0.00814128	0.113191	0	0	2.76577	13.3056	ZBP1;NFKBIA;ABCC1;SERPINE1;CCL3;OSM;GPR4;NPAS2;EREG
regulation of interleukin-4 production (GO:0032673)	4/23	0.00818205	0.113191	0	0	5.73811	27.5763	SLC7A5;CEBPB;DDIT3;RARA
hexose transmembrane transport (GO:0008645)	4/23	0.00818205	0.113191	0	0	5.73811	27.5763	SLC2A1;SLC2A3;PPBP;PPARD
positive regulation of morphogenesis of an epithelium (GO:1905332)	4/23	0.00818205	0.113191	0	0	5.73811	27.5763	GJA1;LIF;SOX9;VEGFA
negative regulation of ERK1 and ERK2 cascade (GO:0070373)	6/50	0.00830535	0.11437	0	0	3.72244	17.8337	SPRED3;DUSP4;ADIPOQ;EMILIN1;EPHB2;DUSP9
negative regulation of fat cell differentiation (GO:0045599)	5/36	0.00847047	0.116111	0	0	4.39962	20.9913	IL6;ADIPOQ;E2F1;RORA;FERMT2
cellular component disassembly (GO:0022411)	7/66	0.0088155	0.119747	0	0	3.2408	15.333	ADAMTS4;MMP12;ADAMTS5;MMP13;MMP3;TIMP1;MMP9
extracellular matrix disassembly (GO:0022617)	7/66	0.0088155	0.119747	0	0	3.2408	15.333	ADAMTS4;MMP12;ADAMTS5;MMP13;MMP3;TIMP1;MMP9
blood circulation (GO:0008015)	6/51	0.00913696	0.123085	0	0	3.63953	17.0891	ACVRL1;HCN4;DLL4;BDKRB2;SERPING1;AVPR1A
positive regulation of MAPK cascade (GO:0043410)	18/274	0.0094397	0.123085	0	0	1.93111	9.00443	PDGFRB;MAP2K1;SEMA7A;FLT1;GDF15;LIF;OSM;HTR2A;ROBO1;VEGFA;IL6;CCL8;GLIPR2;CCL4;CCL3;F2RL1;FERMT2;FGF21
regulation of erythrocyte differentiation (GO:0045646)	5/37	0.00951392	0.123085	0	0	4.26191	19.8392	ZFP36;INHBA;FOXO3;HIF1A;ZFP36L1
negative regulation of endothelial cell proliferation (GO:0001937)	5/37	0.00951392	0.123085	0	0	4.26191	19.8392	DLL4;FLT1;CAV1;PTPRM;VASH1
negative regulation of G1/S transition of mitotic cell cycle (GO:2000134)	5/37	0.00951392	0.123085	0	0	4.26191	19.8392	CDKN2D;CDKN1A;WEE1;KLF4;DACT1
positive regulation of calcium ion transport (GO:0051928)	5/37	0.00951392	0.123085	0	0	4.26191	19.8392	PDGFRB;CAV1;CCL4;CCL3;STC1
regulation of axon extension involved in axon guidance (GO:0048841)	4/24	0.0095473	0.123085	0	0	5.45092	25.3549	SEMA6B;SEMA7A;SEMA6D;VEGFA
regulation of vascular endothelial growth factor receptor signaling pathway (GO:0030947)	4/24	0.0095473	0.123085	0	0	5.45092	25.3549	ITGB3;MMRN2;EMILIN1;HIF1A
wound healing, spreading of cells (GO:0044319)	4/24	0.0095473	0.123085	0	0	5.45092	25.3549	ACVRL1;MMP12;COL5A1;PDPN
negative regulation of ossification (GO:0030279)	4/24	0.0095473	0.123085	0	0	5.45092	25.3549	SRGN;GREM1;CCL3;SOX9
regulation of epidermal growth factor receptor signaling pathway (GO:0042058)	7/67	0.00955057	0.123085	0	0	3.18662	14.8215	RNF126;SH3KBP1;RHBDF2;AREG;MMP9;EREG;HBEGF
glucan biosynthetic process (GO:0009250)	3/13	0.00979925	0.123085	0	0	8.16907	37.7856	GYS1;GBE1;PGM1
glucose import (GO:0046323)	3/13	0.00979925	0.123085	0	0	8.16907	37.7856	TRARG1;SLC2A1;SLC2A3
glycogen biosynthetic process (GO:0005978)	3/13	0.00979925	0.123085	0	0	8.16907	37.7856	GYS1;GBE1;PGM1
negative regulation by host of viral transcription (GO:0043922)	3/13	0.00979925	0.123085	0	0	8.16907	37.7856	JUN;CCL4;CCL3
negative regulation of macrophage derived foam cell differentiation (GO:0010745)	3/13	0.00979925	0.123085	0	0	8.16907	37.7856	NFKBIA;ITGB3;ADIPOQ
positive regulation of calcium ion import (GO:0090280)	3/13	0.00979925	0.123085	0	0	8.16907	37.7856	PDGFRB;CCL3;STC1
positive regulation of nuclear-transcribed mRNA poly(A) tail shortening (GO:0060213)	3/13	0.00979925	0.123085	0	0	8.16907	37.7856	BTG2;ZFP36;AGO2
negative regulation of transforming growth factor beta receptor signaling pathway (GO:0030512)	7/68	0.0103294	0.129204	0	0	3.13422	14.332	SPRED3;TGFB1I1;CD109;HTRA3;CAV1;EMILIN1;FBN1
intrinsic apoptotic signaling pathway (GO:0097193)	9/102	0.0104669	0.130381	0	0	2.64626	12.0657	ERO1A;PPP1R15A;CDKN1A;CEBPB;DDIT3;BNIP3;E2F1;PMAIP1;HIC1
cellular response to lipopolysaccharide (GO:0071222)	10/120	0.0105447	0.130807	0	0	2.48723	11.3222	CD274;IL1A;ZFP36;IL6;TNIP3;SERPINE1;CCL3;PPBP;CXCL2;PF4
skeletal system development (GO:0001501)	12/158	0.0109383	0.133101	0	0	2.25093	10.164	COL1A1;ADAMTS4;BMP3;GJA1;XYLT1;STC1;SOX9;BMPR1B;INHA;PHEX;PTHLH;FBN1
negative regulation of signaling (GO:0023057)	4/25	0.0110524	0.133101	0	0	5.19108	23.3864	KIF26A;ADIPOQ;LIF;OSM
regulation of interferon-gamma production (GO:0032649)	8/86	0.0113984	0.133101	0	0	2.80279	12.5405	SLC7A5;CD274;RIPK3;DDIT3;RARA;F2RL1;INHBA;INHA
regulation of fever generation (GO:0031620)	2/5	0.0117494	0.133101	0	0	18.1345	80.5887	PTGS2;PTGES
regulation of protein kinase C activity (GO:1900019)	2/5	0.0117494	0.133101	0	0	18.1345	80.5887	CEMIP;TCIM
glucose import across plasma membrane (GO:0098708)	2/5	0.0117494	0.133101	0	0	18.1345	80.5887	SLC2A1;SLC2A3
response to salt stress (GO:0009651)	2/5	0.0117494	0.133101	0	0	18.1345	80.5887	KMO;ZFP36L1
retina vasculature development in camera-type eye (GO:0061298)	2/5	0.0117494	0.133101	0	0	18.1345	80.5887	ACVRL1;PDGFRB
Roundabout signaling pathway (GO:0035385)	2/5	0.0117494	0.133101	0	0	18.1345	80.5887	SLIT3;ROBO1
lymph node development (GO:0048535)	2/5	0.0117494	0.133101	0	0	18.1345	80.5887	RIPK3;PDPN
negative regulation of anion transmembrane transport (GO:1903960)	2/5	0.0117494	0.133101	0	0	18.1345	80.5887	TCAF2;SLC43A1
negative regulation of B cell differentiation (GO:0045578)	2/5	0.0117494	0.133101	0	0	18.1345	80.5887	INHBA;INHA
negative regulation of CREB transcription factor activity (GO:0032792)	2/5	0.0117494	0.133101	0	0	18.1345	80.5887	DDIT3;SIK1
negative regulation of hydrogen peroxide metabolic process (GO:0010727)	2/5	0.0117494	0.133101	0	0	18.1345	80.5887	MMP3;HP
negative regulation of T cell migration (GO:2000405)	2/5	0.0117494	0.133101	0	0	18.1345	80.5887	RIPOR2;CD200
oxidative RNA demethylation (GO:0035513)	2/5	0.0117494	0.133101	0	0	18.1345	80.5887	ALKBH5;JMJD6
p38MAPK cascade (GO:0038066)	2/5	0.0117494	0.133101	0	0	18.1345	80.5887	ZFP36;ZFP36L1
peptidyl-cysteine S-nitrosylation (GO:0018119)	2/5	0.0117494	0.133101	0	0	18.1345	80.5887	NOS2;GAPDH
positive regulation of endothelial cell chemotaxis by VEGF-activated vascular endothelial growth factor receptor signaling pathway (GO:0038033)	2/5	0.0117494	0.133101	0	0	18.1345	80.5887	PRKD1;VEGFA
positive regulation of natural killer cell chemotaxis (GO:2000503)	2/5	0.0117494	0.133101	0	0	18.1345	80.5887	CCL4;CCL3
positive regulation of protein kinase C activity (GO:1900020)	2/5	0.0117494	0.133101	0	0	18.1345	80.5887	CEMIP;TCIM
positive regulation of transcription from RNA polymerase II promoter in response to hypoxia (GO:0061419)	2/5	0.0117494	0.133101	0	0	18.1345	80.5887	HIF1A;VEGFA
prostaglandin transport (GO:0015732)	2/5	0.0117494	0.133101	0	0	18.1345	80.5887	NOS2;SLCO3A1
regulation of integrin-mediated signaling pathway (GO:2001044)	3/14	0.0121467	0.13406	0	0	7.42604	32.754	LOXL3;PRKD1;TIMP1
response to UV-A (GO:0070141)	3/14	0.0121467	0.13406	0	0	7.42604	32.754	MMP3;TIMP1;MMP9
sequestering of extracellular ligand from receptor (GO:0035581)	3/14	0.0121467	0.13406	0	0	7.42604	32.754	GREM1;CHRDL1;FBN1
vascular endothelial growth factor signaling pathway (GO:0038084)	3/14	0.0121467	0.13406	0	0	7.42604	32.754	VEGFD;PGF;VEGFA
negative regulation of bone mineralization (GO:0030502)	3/14	0.0121467	0.13406	0	0	7.42604	32.754	SRGN;GREM1;CCL3
negative regulation of cartilage development (GO:0061037)	3/14	0.0121467	0.13406	0	0	7.42604	32.754	GREM1;SOX9;PTHLH
negative regulation of cell migration involved in sprouting angiogenesis (GO:0090051)	3/14	0.0121467	0.13406	0	0	7.42604	32.754	DLL4;MMRN2;KLF4
positive regulation of intracellular signal transduction (GO:1902533)	30/546	0.0126319	0.138661	0	0	1.60272	7.00634	CSF3;FLT1;SLC20A1;CHD5;AREG;GJA1;TSPAN6;CCL4;CCL3;HMOX1;PMAIP1;SOX9;PDGFRB;GDF15;CAV1;ADIPOQ;LIF;OSM;SEPTIN4;EREG;VEGFA;IL6;TCIM;DDIT3;F2RL1;TRIM15;PRKD1;GAPDH;FERMT2;HBEGF
membrane depolarization during action potential (GO:0086010)	4/26	0.0127021	0.138661	0	0	4.95487	21.6329	HCN4;CACNA1C;CACNA1H;KCNJ2
mononuclear cell differentiation (GO:1903131)	4/26	0.0127021	0.138661	0	0	4.95487	21.6329	CSF2;PDE1B;MYH9;VEGFA
negative regulation of binding (GO:0051100)	8/88	0.0129882	0.141047	0	0	2.73243	11.8689	NFKBIA;CDKN1A;JUN;CAV1;E2F1;ARHGAP28;IFIT2;DACT1
pyruvate metabolic process (GO:0006090)	6/55	0.0130616	0.141047	0	0	3.34173	14.4967	PGK1;SLC16A3;GAPDH;HK2;PGM1;HK1
regulation of blood vessel endothelial cell migration (GO:0043535)	6/55	0.0130616	0.141047	0	0	3.34173	14.4967	ACVRL1;GADD45A;VASH1;PRKD1;HIF1A;VEGFA
negative regulation of blood coagulation (GO:0030195)	5/40	0.013167	0.141152	0	0	3.89599	16.8698	SERPINB2;PLAU;SERPINE1;SERPING1;TFPI
negative regulation of ERBB signaling pathway (GO:1901185)	5/40	0.013167	0.141152	0	0	3.89599	16.8698	RNF126;SH3KBP1;AREG;EREG;HBEGF
cellular response to peptide hormone stimulus (GO:0071375)	9/106	0.0132595	0.141152	0	0	2.53661	10.9659	TRARG1;NR4A1;PRKAR1B;INSIG1;CAV1;ADIPOQ;MGARP;LPIN1;ZFP36L1
positive regulation of protein serine/threonine kinase activity (GO:0071902)	9/106	0.0132595	0.141152	0	0	2.53661	10.9659	PDGFRB;MAP2K1;CEMIP;FLT1;TCIM;ADIPOQ;FERMT2;ROBO1;VEGFA
regulation of endothelial cell migration (GO:0010594)	8/89	0.0138412	0.14508	0	0	2.69856	11.5501	ACVRL1;DLL4;ITGB3;PTPRM;STC1;VASH1;PRKD1;VEGFA
positive regulation of inflammatory response (GO:0050729)	8/89	0.0138412	0.14508	0	0	2.69856	11.5501	ZBP1;NFKBIA;ABCC1;IL6;SERPINE1;CCL3;OSM;GPR4
cell morphogenesis involved in differentiation (GO:0000904)	7/72	0.0139108	0.14508	0	0	2.94073	12.5719	EFNA1;NTNG2;ITGB3;ITGB7;LAMB1;ANTXR1;FERMT2
negative regulation of epithelial cell proliferation (GO:0050680)	7/72	0.0139108	0.14508	0	0	2.94073	12.5719	CAV1;PTPRM;SOX9;VASH1;RUNX3;ROBO1;EREG
negative regulation of metabolic process (GO:0009892)	6/56	0.0142022	0.14508	0	0	3.27472	13.9318	ADAMTS5;DDIT3;LAMA4;ADIPOQ;ARRDC3;MAP2K6
regulation of cardiac muscle cell contraction (GO:0086004)	4/27	0.0145011	0.14508	0	0	4.73919	20.0635	HCN4;CAV1;STC1;CACNA1C
camera-type eye development (GO:0043010)	4/27	0.0145011	0.14508	0	0	4.73919	20.0635	CACNA1C;TSKU;VEGFA;FBN1
response to glucocorticoid (GO:0051384)	4/27	0.0145011	0.14508	0	0	4.73919	20.0635	ZFP36;IL6;SLIT3;ZFP36L1
positive regulation of BMP signaling pathway (GO:0030513)	4/27	0.0145011	0.14508	0	0	4.73919	20.0635	ACVRL1;CDH5;BMPR1B;RNF165
positive regulation of gene silencing by miRNA (GO:2000637)	4/27	0.0145011	0.14508	0	0	4.73919	20.0635	ZFP36;MAP2K1;IL6;AGO2
carbohydrate catabolic process (GO:0016052)	5/41	0.0145688	0.14508	0	0	3.78757	16.0172	PGK1;GAPDH;HK2;PGM1;HK1
hexose metabolic process (GO:0019318)	5/41	0.0145688	0.14508	0	0	3.78757	16.0172	ADIPOQ;CHST1;PGM1;HK1;PPARD
regulation of nuclear-transcribed mRNA catabolic process, deadenylation-dependent decay (GO:1900151)	3/15	0.0147883	0.14508	0	0	6.80685	28.6835	ZFP36;AGO2;ZFP36L1
regulation of nuclear-transcribed mRNA poly(A) tail shortening (GO:0060211)	3/15	0.0147883	0.14508	0	0	6.80685	28.6835	BTG2;ZFP36;AGO2
fibrinolysis (GO:0042730)	3/15	0.0147883	0.14508	0	0	6.80685	28.6835	SERPINB2;PLAU;SERPINE1
macrophage differentiation (GO:0030225)	3/15	0.0147883	0.14508	0	0	6.80685	28.6835	CSF2;MMP9;VEGFA
myoblast fusion (GO:0007520)	3/15	0.0147883	0.14508	0	0	6.80685	28.6835	ADAMTS5;ADAM12;CACNA1H
negative regulation of blood pressure (GO:0045776)	3/15	0.0147883	0.14508	0	0	6.80685	28.6835	NOS2;ADIPOQ;APLN
negative regulation of chondrocyte differentiation (GO:0032331)	3/15	0.0147883	0.14508	0	0	6.80685	28.6835	GREM1;SOX9;PTHLH
phosphatidylethanolamine biosynthetic process (GO:0006646)	3/15	0.0147883	0.14508	0	0	6.80685	28.6835	PHOSPHO1;CHKA;LPIN1
positive regulation of acute inflammatory response (GO:0002675)	3/15	0.0147883	0.14508	0	0	6.80685	28.6835	IL6;OSM;PTGS2
positive regulation of DNA damage response, signal transduction by p53 class mediator (GO:0043517)	3/15	0.0147883	0.14508	0	0	6.80685	28.6835	SPRED3;PMAIP1;HIC1
positive regulation of nuclear-transcribed mRNA catabolic process, deadenylation-dependent decay (GO:1900153)	3/15	0.0147883	0.14508	0	0	6.80685	28.6835	ZFP36;AGO2;ZFP36L1
protein hydroxylation (GO:0018126)	3/15	0.0147883	0.14508	0	0	6.80685	28.6835	EGLN3;PLOD2;P3H3
response to molecule of bacterial origin (GO:0002237)	7/73	0.0149295	0.145988	0	0	2.89603	12.1761	C4B;GGT5;GGT7;IL6;NOS2;NOCT;CXCL2
positive regulation of cell junction assembly (GO:1901890)	6/57	0.0154103	0.150044	0	0	3.21035	13.3959	COL16A1;SRPX2;CAV1;EPHB2;FERMT2;VEGFA
positive regulation of apoptotic process (GO:0043065)	19/310	0.0154442	0.150044	0	0	1.79251	7.47571	ZBP1;JUN;GADD45A;BNIP3;ADIPOQ;SEPTIN4;FOXO3;DUSP9;IFIT2;CLIP3;OLFM1;IL6;DDIT3;DLC1;ARHGEF3;CCL3;E2F1;PMAIP1;SIK1
positive regulation of cytosolic calcium ion concentration (GO:0007204)	11/147	0.0160125	0.153775	0	0	2.21306	9.14963	GLP1R;JPH2;DLG4;GPR35;CAV1;CCRL2;BDKRB2;F2RL1;S1PR3;GPR4;CACNA1C
monocyte chemotaxis (GO:0002548)	5/42	0.0160671	0.153775	0	0	3.68502	15.2227	IL6;FLT1;CCL8;CCL4;CCL3
regulation of extrinsic apoptotic signaling pathway in absence of ligand (GO:2001239)	4/28	0.0164533	0.153775	0	0	4.54149	18.653	IL1A;CSF2;INHBA;PF4
positive regulation of fibroblast proliferation (GO:0048146)	4/28	0.0164533	0.153775	0	0	4.54149	18.653	CDKN1A;E2F1;EREG;DDR2
response to tumor necrosis factor (GO:0034612)	9/110	0.0165698	0.153775	0	0	2.43564	9.98657	GGT5;ZFP36;GGT7;CCL8;ADIPOQ;CCL4;CCL3;HAS2;ZFP36L1
regulation of peptidyl-tyrosine phosphorylation (GO:0050730)	8/92	0.0166452	0.153775	0	0	2.60177	10.6559	EFNA1;CSF3;IL6;ITGB3;PECAM1;LIF;OSM;VEGFA
regulation of transcription from RNA polymerase II promoter in response to hypoxia (GO:0061418)	7/75	0.0171242	0.153775	0	0	2.81056	11.4313	EGLN1;EGLN3;CITED2;EPAS1;HIGD1A;HIF1A;VEGFA
regulation of interleukin-1-mediated signaling pathway (GO:2000659)	2/6	0.0172113	0.153775	0	0	13.6001	55.2463	ZBP1;IL6
chondrocyte development (GO:0002063)	2/6	0.0172113	0.153775	0	0	13.6001	55.2463	SOX9;BMPR1B
regulation of keratinocyte apoptotic process (GO:1902172)	2/6	0.0172113	0.153775	0	0	13.6001	55.2463	ZFP36;ZFP36L1
regulation of resting membrane potential (GO:0060075)	2/6	0.0172113	0.153775	0	0	13.6001	55.2463	ATP1A3;KCNJ2
hexose import across plasma membrane (GO:0140271)	2/6	0.0172113	0.153775	0	0	13.6001	55.2463	SLC2A1;SLC2A3
SCF complex assembly (GO:0010265)	2/6	0.0172113	0.153775	0	0	13.6001	55.2463	CAND2;FBXL7
macromolecule biosynthetic process (GO:0009059)	2/6	0.0172113	0.153775	0	0	13.6001	55.2463	COL5A1;RPS23
mesodermal cell fate commitment (GO:0001710)	2/6	0.0172113	0.153775	0	0	13.6001	55.2463	TRIM15;KLF4
venous blood vessel morphogenesis (GO:0048845)	2/6	0.0172113	0.153775	0	0	13.6001	55.2463	CCBE1;VEGFA
negative regulation of chemokine-mediated signaling pathway (GO:0070100)	2/6	0.0172113	0.153775	0	0	13.6001	55.2463	SLIT3;ROBO1
negative regulation of erythrocyte differentiation (GO:0045647)	2/6	0.0172113	0.153775	0	0	13.6001	55.2463	ZFP36;ZFP36L1
negative regulation of monocyte chemotaxis (GO:0090027)	2/6	0.0172113	0.153775	0	0	13.6001	55.2463	GREM1;DUSP1
negative regulation of trophoblast cell migration (GO:1901164)	2/6	0.0172113	0.153775	0	0	13.6001	55.2463	GJA1;TIMP1
positive regulation of deacetylase activity (GO:0090045)	2/6	0.0172113	0.153775	0	0	13.6001	55.2463	PRKD1;VEGFA
positive regulation of endoplasmic reticulum stress-induced intrinsic apoptotic signaling pathway (GO:1902237)	2/6	0.0172113	0.153775	0	0	13.6001	55.2463	DDIT3;PMAIP1
positive regulation of extrinsic apoptotic signaling pathway via death domain receptors (GO:1902043)	2/6	0.0172113	0.153775	0	0	13.6001	55.2463	PMAIP1;ATF3
positive regulation of gonad development (GO:1905941)	2/6	0.0172113	0.153775	0	0	13.6001	55.2463	CITED2;SOX9
positive regulation of male gonad development (GO:2000020)	2/6	0.0172113	0.153775	0	0	13.6001	55.2463	CITED2;SOX9
positive regulation of toll-like receptor 3 signaling pathway (GO:0034141)	2/6	0.0172113	0.153775	0	0	13.6001	55.2463	CAV1;F2RL1
positive regulation of vascular endothelial growth factor signaling pathway (GO:1900748)	2/6	0.0172113	0.153775	0	0	13.6001	55.2463	CCBE1;ROBO1
basement membrane organization (GO:0071711)	3/16	0.0177284	0.155616	0	0	6.28292	25.3364	NTNG2;PXDN;LAMB1
eosinophil chemotaxis (GO:0048245)	3/16	0.0177284	0.155616	0	0	6.28292	25.3364	CCL8;CCL4;CCL3
eosinophil migration (GO:0072677)	3/16	0.0177284	0.155616	0	0	6.28292	25.3364	CCL8;CCL4;CCL3
motor neuron axon guidance (GO:0008045)	3/16	0.0177284	0.155616	0	0	6.28292	25.3364	TMEFF1;SLIT1;RNF165
negative regulation of epithelial cell differentiation (GO:0030857)	3/16	0.0177284	0.155616	0	0	6.28292	25.3364	SPRED3;CAV1;MMP9
positive regulation of vasoconstriction (GO:0045907)	3/16	0.0177284	0.155616	0	0	6.28292	25.3364	CAV1;AVPR1A;SMTNL2
response to reactive oxygen species (GO:0000302)	6/59	0.0180364	0.157858	0	0	3.08888	12.403	JUN;HP;HMOX1;FOS;MMP9;HIF1A
transmembrane receptor protein tyrosine kinase signaling pathway (GO:0007169)	23/404	0.0185169	0.160126	0	0	1.65905	6.61808	SHC4;PDGFRB;FLT1;GDF15;ITGB3;RARRES2;VEGFD;GFRA2;MMP9;PGF;VEGFA;COL1A1;EFNA1;EFNA3;NAMPT;DDIT4;BDKRB2;PRKD1;EPHB2;AP2M1;SH2B2;DDR2;FGF21
regulation of DNA biosynthetic process (GO:2000278)	4/29	0.0185623	0.160126	0	0	4.3596	17.3801	ACVRL1;PDGFRB;CDKN1A;ADIPOQ
establishment of endothelial barrier (GO:0061028)	4/29	0.0185623	0.160126	0	0	4.3596	17.3801	PPP1R16B;ROBO4;PECAM1;F2RL1
intrinsic apoptotic signaling pathway in response to endoplasmic reticulum stress (GO:0070059)	4/29	0.0185623	0.160126	0	0	4.3596	17.3801	ERO1A;PPP1R15A;CEBPB;DDIT3
positive regulation of extrinsic apoptotic signaling pathway (GO:2001238)	4/29	0.0185623	0.160126	0	0	4.3596	17.3801	CAV1;PMAIP1;G0S2;INHBA
negative regulation of MAPK cascade (GO:0043409)	8/94	0.0187283	0.160635	0	0	2.541	10.1074	SPRED3;DUSP4;DUSP1;CAV1;ADIPOQ;EMILIN1;EPHB2;DUSP9
positive regulation of epithelial cell migration (GO:0010634)	8/94	0.0187283	0.160635	0	0	2.541	10.1074	GLIPR2;ITGB3;SOX9;PRKD1;INSL3;MMP9;HIF1A;VEGFA
negative regulation of epidermal growth factor receptor signaling pathway (GO:0042059)	5/44	0.0193636	0.165611	0	0	3.49568	13.7882	RNF126;SH3KBP1;AREG;EREG;HBEGF
response to organic cyclic compound (GO:0014070)	6/60	0.0194577	0.165944	0	0	3.03152	11.9427	CDKN2D;GGT5;GGT7;TIPARP;CCL3;PMAIP1
neutrophil migration (GO:1990266)	7/77	0.0195372	0.166149	0	0	2.72997	10.7436	CCL8;CCL4;PECAM1;CCL3;PPBP;CXCL2;PF4
regulation of cell adhesion (GO:0030155)	10/133	0.0204432	0.172466	0	0	2.22284	8.64708	EFNA1;ACVRL1;RIPOR2;PLXND1;PLAU;DUSP1;GPR4;EPHB2;RND1;VEGFA
negative regulation of blood vessel morphogenesis (GO:2000181)	7/78	0.0208286	0.172466	0	0	2.69138	10.4195	EFNA3;PGK1;PTPRM;EMILIN1;VASH1;KLF4;PF4
heterotypic cell-cell adhesion (GO:0034113)	4/30	0.0208314	0.172466	0	0	4.19171	16.2273	ITGB3;ITGA7;ITGB7;CD200
maintenance of blood-brain barrier (GO:0035633)	4/30	0.0208314	0.172466	0	0	4.19171	16.2273	CDH5;GJA1;IL6;PECAM1
positive regulation of interleukin-8 production (GO:0032757)	6/61	0.0209535	0.172466	0	0	2.97625	11.5045	IL6;NOS2;DDIT3;SERPINE1;ADIPOQ;F2RL1
aorta morphogenesis (GO:0035909)	3/17	0.0209694	0.172466	0	0	5.83384	22.546	ACVRL1;PDGFRB;DLL4
cell communication by electrical coupling involved in cardiac conduction (GO:0086064)	3/17	0.0209694	0.172466	0	0	5.83384	22.546	GJA1;ATP1A3;CACNA1C
regulation of establishment of endothelial barrier (GO:1903140)	3/17	0.0209694	0.172466	0	0	5.83384	22.546	CDH5;S1PR3;VEGFA
membrane depolarization during cardiac muscle cell action potential (GO:0086012)	3/17	0.0209694	0.172466	0	0	5.83384	22.546	HCN4;CACNA1C;KCNJ2
vasculature development (GO:0001944)	3/17	0.0209694	0.172466	0	0	5.83384	22.546	ACVRL1;PDGFRB;CDH5
negative regulation of chemokine production (GO:0032682)	3/17	0.0209694	0.172466	0	0	5.83384	22.546	IL6;F2RL1;KLF4
negative regulation of vascular associated smooth muscle cell proliferation (GO:1904706)	3/17	0.0209694	0.172466	0	0	5.83384	22.546	CDKN1A;ADIPOQ;APLN
cellular response to molecule of bacterial origin (GO:0071219)	9/115	0.0215113	0.17644	0	0	2.32015	8.90746	CD274;IL1A;ZFP36;IL6;TNIP3;SERPINE1;PPBP;CXCL2;PF4
positive regulation of protein kinase activity (GO:0045860)	11/154	0.0218363	0.178618	0	0	2.10396	8.04591	EFNA1;MAP2K1;CDKN1A;RIPK3;DLG4;ITGB3;NAB2;NOX4;EREG;DDR2;VEGFA
calcium ion homeostasis (GO:0055074)	8/97	0.0221926	0.181039	0	0	2.45497	9.34851	CDH5;JPH2;CCL8;CAV1;CCL3;STC1;HTR2A;FAM20A
regulation of gene expression (GO:0010468)	51/1079	0.0234373	0.181145	0	0	1.37264	5.15211	ACVRL1;CSF2;CITED2;NAB2;RORA;PRDM1;TSKU;ROBO1;CDH5;GJA1;CREB3L1;EMILIN1;SOX9;EPHB2;KDM6B;MAP2K1;MITF;RUNX3;HIC1;SAP30;ADAM19;SLC7A5;OLFM1;IL1A;DDIT3;TRIM15;USP13;CEBPB;HIF1A;PTHLH;ZFP36L1;DLL4;NFIL3;NOCT;CCL3;E2F1;FGF21;NOS2;TIPARP;FZD7;HMGA1;INHBA;KLF4;APLN;VEGFA;IL6;ADM2;AGO2;BHLHE40;TMEM119;PF4
regulation of peptidyl-serine phosphorylation (GO:0033135)	8/98	0.0234416	0.181145	0	0	2.42756	9.11123	CSF3;IL6;CAV1;DDIT4;LIF;OSM;PRKD1;VEGFA
aldehyde biosynthetic process (GO:0046184)	2/7	0.0235332	0.181145	0	0	10.8795	40.7912	KDM3A;CACNA1H
cellular response to laminar fluid shear stress (GO:0071499)	2/7	0.0235332	0.181145	0	0	10.8795	40.7912	KLF4;ASS1
regulation of histone deacetylase activity (GO:1901725)	2/7	0.0235332	0.181145	0	0	10.8795	40.7912	PRKD1;VEGFA
collagen-activated tyrosine kinase receptor signaling pathway (GO:0038063)	2/7	0.0235332	0.181145	0	0	10.8795	40.7912	COL1A1;DDR2
regulation of male gonad development (GO:2000018)	2/7	0.0235332	0.181145	0	0	10.8795	40.7912	CITED2;SOX9
regulation of natural killer cell chemotaxis (GO:2000501)	2/7	0.0235332	0.181145	0	0	10.8795	40.7912	CCL4;CCL3
dorsal aorta development (GO:0035907)	2/7	0.0235332	0.181145	0	0	10.8795	40.7912	ACVRL1;DLL4
dorsal aorta morphogenesis (GO:0035912)	2/7	0.0235332	0.181145	0	0	10.8795	40.7912	ACVRL1;DLL4
endothelial cell morphogenesis (GO:0001886)	2/7	0.0235332	0.181145	0	0	10.8795	40.7912	COL15A1;STC1
regulation of smooth muscle cell differentiation (GO:0051150)	2/7	0.0235332	0.181145	0	0	10.8795	40.7912	RBPMS2;EREG
glutathione catabolic process (GO:0006751)	2/7	0.0235332	0.181145	0	0	10.8795	40.7912	GGT5;GGT7
hyaluronan biosynthetic process (GO:0030213)	2/7	0.0235332	0.181145	0	0	10.8795	40.7912	CEMIP;HAS2
smooth muscle cell migration (GO:0014909)	2/7	0.0235332	0.181145	0	0	10.8795	40.7912	PDGFRB;ITGB3
negative regulation of cell cycle phase transition (GO:1901988)	2/7	0.0235332	0.181145	0	0	10.8795	40.7912	SUSD2;ZFP36L1
negative regulation of intracellular transport (GO:0032387)	2/7	0.0235332	0.181145	0	0	10.8795	40.7912	INSIG1;ADIPOQ
negative regulation of low-density lipoprotein receptor activity (GO:1905598)	2/7	0.0235332	0.181145	0	0	10.8795	40.7912	ITGB3;ADIPOQ
negative regulation of lymphocyte differentiation (GO:0045620)	2/7	0.0235332	0.181145	0	0	10.8795	40.7912	INHBA;INHA
nuclear-transcribed mRNA catabolic process, deadenylation-independent decay (GO:0031086)	2/7	0.0235332	0.181145	0	0	10.8795	40.7912	ZFP36;ZFP36L1
positive regulation of aspartic-type endopeptidase activity involved in amyloid precursor protein catabolic process (GO:1902961)	2/7	0.0235332	0.181145	0	0	10.8795	40.7912	EFNA1;EFNA3
positive regulation of trophoblast cell migration (GO:1901165)	2/7	0.0235332	0.181145	0	0	10.8795	40.7912	AGO2;VEGFA
regulation of cell differentiation (GO:0045595)	11/156	0.0237541	0.182378	0	0	2.07472	7.75945	GREM1;CEBPB;CSF2;LIF;SIK1;BMPR1B;KLF4;RUNX3;RUNX2;PTHLH;ZFP36L1
negative regulation of endopeptidase activity (GO:0010951)	6/63	0.0241743	0.183507	0	0	2.87152	10.6891	SERPINB2;SERPINE1;SERPINH1;SERPING1;TIMP1;GAPDH
negative regulation of peptidase activity (GO:0010466)	6/63	0.0241743	0.183507	0	0	2.87152	10.6891	SERPINB2;SERPINE1;SERPINH1;SERPING1;TIMP1;GAPDH
regulation of B cell differentiation (GO:0045577)	3/18	0.0245124	0.183507	0	0	5.44463	20.1918	INHBA;INHA;ZFP36L1
regulation of cartilage development (GO:0061035)	3/18	0.0245124	0.183507	0	0	5.44463	20.1918	SOX9;BMPR1B;PTHLH
endothelial cell proliferation (GO:0001935)	3/18	0.0245124	0.183507	0	0	5.44463	20.1918	ACVRL1;HMOX1;LOXL2
maintenance of gastrointestinal epithelium (GO:0030277)	3/18	0.0245124	0.183507	0	0	5.44463	20.1918	MUC2;MUC13;SOX9
negative regulation of cation transmembrane transport (GO:1904063)	3/18	0.0245124	0.183507	0	0	5.44463	20.1918	CAV1;SLC43A1;MMP9
positive regulation of CREB transcription factor activity (GO:0032793)	3/18	0.0245124	0.183507	0	0	5.44463	20.1918	PRKD1;CD200;VEGFA
positive regulation of interleukin-4 production (GO:0032753)	3/18	0.0245124	0.183507	0	0	5.44463	20.1918	SLC7A5;CEBPB;RARA
positive regulation of response to endoplasmic reticulum stress (GO:1905898)	3/18	0.0245124	0.183507	0	0	5.44463	20.1918	USP13;DDIT3;PMAIP1
regulation of interleukin-8 production (GO:0032677)	7/81	0.0250564	0.185073	0	0	2.58187	9.51838	IL6;NOS2;DDIT3;SERPINE1;ADIPOQ;F2RL1;KLF4
axonogenesis (GO:0007409)	15/240	0.0250625	0.185073	0	0	1.82605	6.73154	SEMA6B;NTNG2;NOTCH3;ROBO4;SEMA7A;SH3KBP1;SEMA6D;NEXN;GFRA2;ROBO1;EFNA1;EFNA3;SLIT1;SLIT3;EPHB2
epithelial to mesenchymal transition (GO:0001837)	5/47	0.0250915	0.185073	0	0	3.24548	11.9603	OLFM1;LOXL3;SOX9;HIF1A;LOXL2
regulation of synapse assembly (GO:0051963)	5/47	0.0250915	0.185073	0	0	3.24548	11.9603	SRPX2;SLIT1;GPC4;EPHB2;MDGA1
positive regulation of neuron death (GO:1901216)	5/47	0.0250915	0.185073	0	0	3.24548	11.9603	DDIT3;DDIT4;CCL3;FOS;FOXO3
positive regulation of pathway-restricted SMAD protein phosphorylation (GO:0010862)	5/47	0.0250915	0.185073	0	0	3.24548	11.9603	ACVRL1;BMP3;GDF15;INHBA;INHA
regulation of chemotaxis (GO:0050920)	4/32	0.0258606	0.187521	0	0	3.8919	14.225	PDGFRB;ADGRA2;RARRES2;F2RL1
chondrocyte differentiation (GO:0002062)	4/32	0.0258606	0.187521	0	0	3.8919	14.225	SOX9;BMPR1B;RUNX3;RUNX2
endodermal cell differentiation (GO:0035987)	4/32	0.0258606	0.187521	0	0	3.8919	14.225	ITGA7;LAMB1;INHBA;MMP9
hematopoietic progenitor cell differentiation (GO:0002244)	4/32	0.0258606	0.187521	0	0	3.8919	14.225	FLT1;INHBA;MEOX1;FSTL3
superoxide metabolic process (GO:0006801)	4/32	0.0258606	0.187521	0	0	3.8919	14.225	NOS2;NOX4;ALOX12;SOD3
modulation by host of symbiont process (GO:0051851)	4/32	0.0258606	0.187521	0	0	3.8919	14.225	JUN;CCL4;CCL3;SAP30
negative regulation of chemotaxis (GO:0050922)	4/32	0.0258606	0.187521	0	0	3.8919	14.225	SEMA6B;SEMA7A;SEMA6D;ROBO1
cell-matrix adhesion (GO:0007160)	8/100	0.0260862	0.188701	0	0	2.37454	8.65841	COL3A1;ITGB3;ITGA2;DLC1;ITGA7;EMILIN1;ITGB7;FERMT2
positive regulation of protein localization to membrane (GO:1905477)	8/101	0.0274834	0.19833	0	0	2.34889	8.44231	CLIP3;TCAF2;CEMIP;KCNB1;STAC2;E2F1;PMAIP1;EPHB2
atrioventricular valve morphogenesis (GO:0003181)	3/19	0.0283571	0.20315	0	0	5.10408	18.1852	EFNA1;OLFM1;SLIT3
regulation of collagen biosynthetic process (GO:0032965)	3/19	0.0283571	0.20315	0	0	5.10408	18.1852	IL6;CREB3L1;EMILIN1
positive regulation of focal adhesion assembly (GO:0051894)	3/19	0.0283571	0.20315	0	0	5.10408	18.1852	COL16A1;FERMT2;VEGFA
regulation of interleukin-17 production (GO:0032660)	4/33	0.028625	0.20315	0	0	3.7575	13.3522	SLC7A5;IL6;DDIT3;OSM
regulation of sprouting angiogenesis (GO:1903670)	4/33	0.028625	0.20315	0	0	3.7575	13.3522	PPP1R16B;CREB3L1;KLF4;VEGFA
signal transduction by p53 class mediator (GO:0072331)	4/33	0.028625	0.20315	0	0	3.7575	13.3522	ACER2;GREM1;PMAIP1;NDRG1
negative regulation of smooth muscle cell proliferation (GO:0048662)	4/33	0.028625	0.20315	0	0	3.7575	13.3522	CDKN1A;ADIPOQ;HMOX1;APLN
regulation of smooth muscle cell proliferation (GO:0048660)	5/49	0.0294549	0.204451	0	0	3.09764	10.9188	PDGFRB;IL6;RBPMS2;HMOX1;EREG
positive regulation of cell death (GO:0010942)	6/66	0.0295998	0.204451	0	0	2.72752	9.60083	ACER2;BNIP3;MMP3;DDIT4;HP;FOS
negative regulation of signal transduction (GO:0009968)	16/267	0.0297426	0.204451	0	0	1.74615	6.13804	NOTCH3;GDF15;ADIPOQ;TSKU;HIC1;FSTL3;APLN;DLL4;TCIM;KIF26A;CREB3L1;DDIT4;MMRN2;DACT3;EMILIN1;DACT1
regulation of anion transport (GO:0044070)	2/8	0.0306472	0.204451	0	0	9.06582	31.5963	ATP8B1;STC1
axon extension involved in axon guidance (GO:0048846)	2/8	0.0306472	0.204451	0	0	9.06582	31.5963	SLIT1;SLIT3
regulation of cardiac muscle cell action potential involved in regulation of contraction (GO:0098909)	2/8	0.0306472	0.204451	0	0	9.06582	31.5963	HCN4;CAV1
carbohydrate phosphorylation (GO:0046835)	2/8	0.0306472	0.204451	0	0	9.06582	31.5963	ITPK1;HK1
cellular response to potassium ion (GO:0035865)	2/8	0.0306472	0.204451	0	0	9.06582	31.5963	DLG4;CACNA1H
commissural neuron axon guidance (GO:0071679)	2/8	0.0306472	0.204451	0	0	9.06582	31.5963	EPHB2;VEGFA
elastic fiber assembly (GO:0048251)	2/8	0.0306472	0.204451	0	0	9.06582	31.5963	TNXB;EMILIN1
regulation of positive chemotaxis (GO:0050926)	2/8	0.0306472	0.204451	0	0	9.06582	31.5963	F2RL1;VEGFA
regulation of toll-like receptor 3 signaling pathway (GO:0034139)	2/8	0.0306472	0.204451	0	0	9.06582	31.5963	CAV1;F2RL1
regulation of transcription from RNA polymerase II promoter in response to oxidative stress (GO:0043619)	2/8	0.0306472	0.204451	0	0	9.06582	31.5963	HMOX1;HIF1A
response to hydroperoxide (GO:0033194)	2/8	0.0306472	0.204451	0	0	9.06582	31.5963	GPX3;PRKD1
response to potassium ion (GO:0035864)	2/8	0.0306472	0.204451	0	0	9.06582	31.5963	DLG4;CACNA1H
integrin activation (GO:0033622)	2/8	0.0306472	0.204451	0	0	9.06582	31.5963	COL16A1;FERMT2
sequestering of BMP from receptor via BMP binding (GO:0038098)	2/8	0.0306472	0.204451	0	0	9.06582	31.5963	GREM1;CHRDL1
spleen development (GO:0048536)	2/8	0.0306472	0.204451	0	0	9.06582	31.5963	RIPK3;CITED2
lymphatic endothelial cell differentiation (GO:0060836)	2/8	0.0306472	0.204451	0	0	9.06582	31.5963	ACVRL1;PDPN
venous blood vessel development (GO:0060841)	2/8	0.0306472	0.204451	0	0	9.06582	31.5963	ACVRL1;CCBE1
negative regulation of macrophage migration (GO:1905522)	2/8	0.0306472	0.204451	0	0	9.06582	31.5963	EMILIN1;CD200
negative regulation of muscle cell differentiation (GO:0051148)	2/8	0.0306472	0.204451	0	0	9.06582	31.5963	RBPMS2;EREG
neuron projection extension involved in neuron projection guidance (GO:1902284)	2/8	0.0306472	0.204451	0	0	9.06582	31.5963	SLIT1;SLIT3
positive regulation of aspartic-type peptidase activity (GO:1905247)	2/8	0.0306472	0.204451	0	0	9.06582	31.5963	EFNA1;EFNA3
positive regulation of cell migration by vascular endothelial growth factor signaling pathway (GO:0038089)	2/8	0.0306472	0.204451	0	0	9.06582	31.5963	PRKD1;VEGFA
positive regulation of epithelial cell proliferation involved in wound healing (GO:0060054)	2/8	0.0306472	0.204451	0	0	9.06582	31.5963	MMP12;FZD7
positive regulation of myeloid cell apoptotic process (GO:0033034)	2/8	0.0306472	0.204451	0	0	9.06582	31.5963	HCAR2;ADIPOQ
cellular response to organic substance (GO:0071310)	9/123	0.0314889	0.207848	0	0	2.15643	7.4572	ACVRL1;CSF3;CLEC3B;TIPARP;CCL3;SLIT3;BMPR1B;KLF4;CACNA1H
regulation of activated T cell proliferation (GO:0046006)	4/34	0.0315582	0.207848	0	0	3.63206	12.5521	CD274;RIPK3;TNFSF9;IL27RA
regulation of glucose metabolic process (GO:0010906)	4/34	0.0315582	0.207848	0	0	3.63206	12.5521	ADIPOQ;RUBCNL;PMAIP1;RORA
response to steroid hormone (GO:0048545)	4/34	0.0315582	0.207848	0	0	3.63206	12.5521	CAV1;ATP1A3;MGARP;TFPI
positive regulation of epidermal growth factor receptor signaling pathway (GO:0045742)	4/34	0.0315582	0.207848	0	0	3.63206	12.5521	AREG;MMP9;EREG;HBEGF
vascular endothelial growth factor receptor signaling pathway (GO:0048010)	6/67	0.0315718	0.207848	0	0	2.68266	9.26992	FLT1;ITGB3;VEGFD;PRKD1;PGF;VEGFA
cellular metal ion homeostasis (GO:0006875)	8/104	0.0319841	0.208931	0	0	2.27513	7.83217	CDH5;CCL8;CAV1;CCL3;STC1;ATP1A3;HTR2A;KCNJ2
regulation of acute inflammatory response (GO:0002673)	3/20	0.0325019	0.208931	0	0	4.80359	16.4593	IL6;OSM;PTGES
cardiac epithelial to mesenchymal transition (GO:0060317)	3/20	0.0325019	0.208931	0	0	4.80359	16.4593	ACVRL1;OLFM1;HAS2
regulation of protein kinase A signaling (GO:0010738)	3/20	0.0325019	0.208931	0	0	4.80359	16.4593	PRKAR1B;TCIM;ADIPOQ
regulation of smooth muscle cell migration (GO:0014910)	3/20	0.0325019	0.208931	0	0	4.80359	16.4593	PDGFRB;PLAU;SERPINE1
mesoderm formation (GO:0001707)	3/20	0.0325019	0.208931	0	0	4.80359	16.4593	KDM6B;ITGA2;ITGB3
xenobiotic transport (GO:0042908)	3/20	0.0325019	0.208931	0	0	4.80359	16.4593	SLC7A5;ABCC1;GJA1
negative regulation of axon extension involved in axon guidance (GO:0048843)	3/20	0.0325019	0.208931	0	0	4.80359	16.4593	SEMA6B;SEMA7A;SEMA6D
negative regulation of osteoclast differentiation (GO:0045671)	3/20	0.0325019	0.208931	0	0	4.80359	16.4593	CCL3;FSTL3;FBN1
positive regulation of heart contraction (GO:0045823)	3/20	0.0325019	0.208931	0	0	4.80359	16.4593	CHGA;ADM;APLN
positive regulation of protein processing (GO:0010954)	3/20	0.0325019	0.208931	0	0	4.80359	16.4593	CCBE1;CLEC3B;MYH9
heart development (GO:0007507)	11/164	0.0326617	0.20951	0	0	1.96542	6.72477	ACVRL1;KDM6B;CDKN1A;COL3A1;CITED2;DLC1;SOX9;CACNA1C;FBN1;APLN;VEGFA
negative regulation of transport (GO:0051051)	5/51	0.0342687	0.219349	0	0	2.96265	9.99456	ITGB3;ADIPOQ;DYSF;TRIM15;PRKD1
regulation of phosphorylation (GO:0042325)	9/125	0.0344147	0.219815	0	0	2.11903	7.13959	CDKN2D;CDH5;CDKN1A;SRPX2;FZD7;INHBA;INHA;HIF1A;EREG
semaphorin-plexin signaling pathway (GO:0071526)	4/35	0.0346614	0.220452	0	0	3.51471	11.8169	SEMA6B;SEMA7A;PLXND1;SEMA6D
positive regulation of reproductive process (GO:2000243)	4/35	0.0346614	0.220452	0	0	3.51471	11.8169	AGO2;INHBA;CACNA1H;VEGFA
negative regulation of cellular macromolecule biosynthetic process (GO:2000113)	28/547	0.0348783	0.221363	0	0	1.48263	4.97556	ACVRL1;BTG2;CDKN1A;CSF2;CITED2;LOXL3;LOXL2;CIART;DNMT3L;LBH;NFIL3;CREB3L1;DPF1;E2F1;SOX9;JUN;ATP8B1;ADIPOQ;HMGA1;KLF4;RUNX2;EREG;DDIT3;BHLHE40;RARA;GAPDH;RCOR2;PPARD
regulation of phosphatidylinositol 3-kinase signaling (GO:0014066)	8/106	0.0352494	0.223246	0	0	2.22847	7.4549	PDGFRB;PPP1R16B;CSF3;FLT1;OSM;F2RL1;SOX9;IER3
cell chemotaxis (GO:0060326)	6/69	0.0357679	0.226053	0	0	2.59723	8.65061	PDGFRB;NR4A1;ABCC1;CCRL2;HBEGF;VEGFA
circulatory system development (GO:0072359)	9/126	0.0359456	0.226699	0	0	2.10081	6.98677	ACVRL1;KDM6B;CDH5;CDKN1A;COL3A1;CITED2;SOX9;CACNA1C;FBN1
regulation of cell cycle (GO:0051726)	17/296	0.0362867	0.228348	0	0	1.66904	5.53505	CDKN2D;PPP1R15A;JUN;CDKN1A;MAP2K1;GADD45A;CITED2;DUSP1;INHBA;RUNX3;TGM1;NR4A1;RARA;SIK1;SOX9;INHA;MAP2K6
regulation of intrinsic apoptotic signaling pathway (GO:2001242)	5/52	0.0368477	0.228348	0	0	2.89946	9.57102	DDIT3;CAV1;PMAIP1;SEPTIN4;MMP9
cellular response to steroid hormone stimulus (GO:0071383)	3/21	0.036944	0.228348	0	0	4.53649	14.9629	ATP1A3;MGARP;TFPI
myotube differentiation (GO:0014902)	3/21	0.036944	0.228348	0	0	4.53649	14.9629	ADAMTS5;ADAM12;CACNA1H
negative regulation of peptidyl-serine phosphorylation (GO:0033137)	3/21	0.036944	0.228348	0	0	4.53649	14.9629	GADD45A;CAV1;DDIT4
negative regulation of reproductive process (GO:2000242)	3/21	0.036944	0.228348	0	0	4.53649	14.9629	GJA1;DUSP1;TIMP1
positive regulation of transcription from RNA polymerase II promoter involved in cellular response to chemical stimulus (GO:1901522)	3/21	0.036944	0.228348	0	0	4.53649	14.9629	HIF1A;RUNX2;VEGFA
positive regulation of vascular associated smooth muscle cell proliferation (GO:1904707)	3/21	0.036944	0.228348	0	0	4.53649	14.9629	JUN;GJA1;MMP9
regulation of cell cycle G1/S phase transition (GO:1902806)	4/36	0.0379352	0.228348	0	0	3.4047	11.1398	CDKN1A;TCIM;SUSD2;E2F1
regulation of osteoclast differentiation (GO:0045670)	4/36	0.0379352	0.228348	0	0	3.4047	11.1398	CEBPB;CCL3;FSTL3;FBN1
negative regulation of DNA metabolic process (GO:0051053)	4/36	0.0379352	0.228348	0	0	3.4047	11.1398	ACVRL1;CDKN1A;DNMT3L;ADIPOQ
neutrophil chemotaxis (GO:0030593)	6/70	0.0379939	0.228348	0	0	2.55652	8.36065	CCL8;CCL4;CCL3;PPBP;CXCL2;PF4
regulation of aspartic-type endopeptidase activity involved in amyloid precursor protein catabolic process (GO:1902959)	2/9	0.0384891	0.228348	0	0	7.7703	25.3108	EFNA1;EFNA3
regulation of DNA-templated transcription in response to stress (GO:0043620)	2/9	0.0384891	0.228348	0	0	7.7703	25.3108	TCIM;DDIT3
regulation of leukocyte mediated cytotoxicity (GO:0001910)	2/9	0.0384891	0.228348	0	0	7.7703	25.3108	NOS2;RIPK3
endothelial cell chemotaxis (GO:0035767)	2/9	0.0384891	0.228348	0	0	7.7703	25.3108	NR4A1;VEGFA
regulation of tumor necrosis factor superfamily cytokine production (GO:1903555)	2/9	0.0384891	0.228348	0	0	7.7703	25.3108	CD274;ZFP36
icosanoid transport (GO:0071715)	2/9	0.0384891	0.228348	0	0	7.7703	25.3108	ABCC1;SLCO3A1
inositol metabolic process (GO:0006020)	2/9	0.0384891	0.228348	0	0	7.7703	25.3108	IMPA2;ITPK1
sensory organ morphogenesis (GO:0090596)	2/9	0.0384891	0.228348	0	0	7.7703	25.3108	COL5A1;COL5A2
L-ascorbic acid metabolic process (GO:0019852)	2/9	0.0384891	0.228348	0	0	7.7703	25.3108	SLC2A1;SLC2A3
leukotriene D4 biosynthetic process (GO:1901750)	2/9	0.0384891	0.228348	0	0	7.7703	25.3108	GGT5;GGT7
leukotriene D4 metabolic process (GO:1901748)	2/9	0.0384891	0.228348	0	0	7.7703	25.3108	GGT5;GGT7
negative regulation of bone resorption (GO:0045779)	2/9	0.0384891	0.228348	0	0	7.7703	25.3108	IL6;TMEM119
negative regulation of membrane potential (GO:0045837)	2/9	0.0384891	0.228348	0	0	7.7703	25.3108	BNIP3;PMAIP1
negative regulation of pathway-restricted SMAD protein phosphorylation (GO:0060394)	2/9	0.0384891	0.228348	0	0	7.7703	25.3108	GREM1;EMILIN1
negative regulation of protein activation cascade (GO:2000258)	2/9	0.0384891	0.228348	0	0	7.7703	25.3108	SERPING1;TFPI
negative regulation of smooth muscle cell differentiation (GO:0051151)	2/9	0.0384891	0.228348	0	0	7.7703	25.3108	RBPMS2;EREG
plasminogen activation (GO:0031639)	2/9	0.0384891	0.228348	0	0	7.7703	25.3108	PLAU;PGK1
positive regulation of protein kinase A signaling (GO:0010739)	2/9	0.0384891	0.228348	0	0	7.7703	25.3108	TCIM;ADIPOQ
regulation of cytosolic calcium ion concentration (GO:0051480)	10/148	0.038779	0.229615	0	0	1.97968	6.4337	GLP1R;DLG4;GPR35;CAV1;TRPC1;CCRL2;BDKRB2;F2RL1;S1PR3;CACNA1C
heart morphogenesis (GO:0003007)	5/53	0.0395427	0.233217	0	0	2.83891	9.17074	ACVRL1;OLFM1;DLC1;SOX9;VEGFA
positive regulation of chemokine production (GO:0032722)	5/53	0.0395427	0.233217	0	0	2.83891	9.17074	IL6;ADIPOQ;HMOX1;F2RL1;HIF1A
regulation of endopeptidase activity (GO:0052548)	6/71	0.0403063	0.23587	0	0	2.51705	8.08288	SERPINB2;SERPINE1;SERPINH1;SERPING1;TIMP1;GAPDH
regulation of G1/S transition of mitotic cell cycle (GO:2000045)	6/71	0.0403063	0.23587	0	0	2.51705	8.08288	CDKN2D;CDKN1A;WEE1;E2F1;KLF4;DACT1
response to metal ion (GO:0010038)	6/71	0.0403063	0.23587	0	0	2.51705	8.08288	IL1A;TRPC1;CAV1;HIF1A;NDRG1;LOXL2
positive regulation of hydrolase activity (GO:0051345)	10/149	0.0403069	0.23587	0	0	1.96533	6.31114	CCL8;RIPK3;RGS16;TBC1D30;CCL4;CHP2;CCL3;F2RL1;CD200;FERMT2
cell-cell adhesion via plasma-membrane adhesion molecules (GO:0098742)	11/170	0.0407382	0.23793	0	0	1.89066	6.05121	CDH5;SDK1;CADM3;ROBO4;MPZ;PECAM1;PTPRM;NEXN;GPC4;PVR;ROBO1
positive regulation of myeloid cell differentiation (GO:0045639)	4/37	0.0413802	0.24062	0	0	3.30136	10.5147	CSF3;INHBA;FOXO3;HIF1A
regulation of endoplasmic reticulum stress-induced intrinsic apoptotic signaling pathway (GO:1902235)	3/22	0.0416796	0.24062	0	0	4.2975	13.6564	CREB3L1;DDIT3;PMAIP1
negative regulation of myeloid cell differentiation (GO:0045638)	3/22	0.0416796	0.24062	0	0	4.2975	13.6564	ZFP36;ZFP36L1;PF4
peptidyl-threonine dephosphorylation (GO:0035970)	3/22	0.0416796	0.24062	0	0	4.2975	13.6564	DUSP4;DUSP1;DUSP9
positive regulation of DNA-templated transcription, initiation (GO:2000144)	3/22	0.0416796	0.24062	0	0	4.2975	13.6564	FOSL1;JUN;MITF
protein localization to cell junction (GO:1902414)	3/22	0.0416796	0.24062	0	0	4.2975	13.6564	DLG4;BSN;FERMT2
cellular response to organic cyclic compound (GO:0071407)	10/150	0.0418756	0.241287	0	0	1.95119	6.19123	HCN4;TIPARP;INSIG1;P2RY2;CCL3;ATP1A3;RORA;MGARP;TFPI;ZFP36L1
regulation of focal adhesion assembly (GO:0051893)	5/54	0.0423546	0.243579	0	0	2.78083	8.79209	ACVRL1;COL16A1;DLC1;FERMT2;VEGFA
regulation of response to external stimulus (GO:0032101)	9/130	0.0425346	0.244147	0	0	2.03094	6.41256	ZBP1;SEMA7A;ADGRA2;CAV1;F2RL1;EPHB2;PTGS2;MGLL;PTGES
negative regulation of nucleic acid-templated transcription (GO:1903507)	24/464	0.0435352	0.249414	0	0	1.49655	4.69045	JUN;CSF2;ATP8B1;CITED2;ADIPOQ;LOXL3;HMGA1;KLF4;RUNX2;EREG;LOXL2;CIART;DNMT3L;LBH;NFIL3;CREB3L1;DDIT3;DPF1;BHLHE40;RARA;E2F1;SOX9;RCOR2;PPARD
MAPK cascade (GO:0000165)	17/303	0.0436259	0.249457	0	0	1.62759	5.09779	PDGFRB;MAP2K1;CSF2;IL2RG;AREG;DUSP9;GFRA2;EREG;ZFP36L1;ZFP36;RASGEF1A;DLG4;RASA4;CCL3;MAP3K8;SOX9;HBEGF
positive regulation of ERK1 and ERK2 cascade (GO:0070374)	11/172	0.0437131	0.249481	0	0	1.86697	5.84383	PDGFRB;MAP2K1;SEMA7A;CCL8;GLIPR2;CCL4;CCL3;F2RL1;HTR2A;FERMT2;FGF21
cellular response to metal ion (GO:0071248)	9/131	0.0443007	0.251945	0	0	2.01419	6.27773	JUN;DLG4;RASA4;BNIP3;CHP2;SYT15;FOS;MMP9;CACNA1H
positive regulation of production of molecular mediator of immune response (GO:0002702)	4/38	0.0449964	0.251945	0	0	3.20409	9.93644	SLC7A5;IL6;F2RL1;EPHB2
granulocyte chemotaxis (GO:0071621)	6/73	0.0451933	0.251945	0	0	2.44166	7.56136	CCL8;CCL4;CCL3;PPBP;CXCL2;PF4
negative regulation of cytokine-mediated signaling pathway (GO:0001960)	5/55	0.0452839	0.251945	0	0	2.72507	8.43356	IL6;ADIPOQ;F2RL1;SLIT3;ROBO1
negative regulation of mitotic cell cycle phase transition (GO:1901991)	7/92	0.0454759	0.251945	0	0	2.24646	6.94284	CDKN2D;CDKN1A;WEE1;KLF4;FBXL7;DACT1;ZFP36L1
artery development (GO:0060840)	3/23	0.0467043	0.251945	0	0	4.08242	12.5082	ACVRL1;ROBO1;VEGFA
ERK1 and ERK2 cascade (GO:0070371)	3/23	0.0467043	0.251945	0	0	4.08242	12.5082	MAP2K1;SOX9;ZFP36L1
negative regulation of extrinsic apoptotic signaling pathway in absence of ligand (GO:2001240)	3/23	0.0467043	0.251945	0	0	4.08242	12.5082	IL1A;CSF2;PF4
negative regulation of signal transduction in absence of ligand (GO:1901099)	3/23	0.0467043	0.251945	0	0	4.08242	12.5082	IL1A;CSF2;PF4
positive regulation of cholesterol efflux (GO:0010875)	3/23	0.0467043	0.251945	0	0	4.08242	12.5082	NFKBIA;CAV1;ADIPOQ
positive regulation of interleukin-17 production (GO:0032740)	3/23	0.0467043	0.251945	0	0	4.08242	12.5082	SLC7A5;IL6;OSM
positive regulation of receptor internalization (GO:0002092)	3/23	0.0467043	0.251945	0	0	4.08242	12.5082	GREM1;APLN;VEGFA
regulation of actin filament-based movement (GO:1903115)	2/10	0.0469984	0.251945	0	0	6.79866	20.7879	PDPN;STC1
arginine metabolic process (GO:0006525)	2/10	0.0469984	0.251945	0	0	6.79866	20.7879	NOS2;ASS1
regulation of cell activation (GO:0050865)	2/10	0.0469984	0.251945	0	0	6.79866	20.7879	IL6;EMILIN1
regulation of cell-cell adhesion involved in gastrulation (GO:0070587)	2/10	0.0469984	0.251945	0	0	6.79866	20.7879	ADIPOQ;KLF4
regulation of epithelial cell apoptotic process (GO:1904035)	2/10	0.0469984	0.251945	0	0	6.79866	20.7879	ZFP36;ZFP36L1
regulation of granulocyte differentiation (GO:0030852)	2/10	0.0469984	0.251945	0	0	6.79866	20.7879	ADIPOQ;RARA
chondroitin sulfate proteoglycan metabolic process (GO:0050654)	2/10	0.0469984	0.251945	0	0	6.79866	20.7879	DSEL;XYLT1
regulation of macrophage migration (GO:1905521)	2/10	0.0469984	0.251945	0	0	6.79866	20.7879	EMILIN1;CD200
endothelium development (GO:0003158)	2/10	0.0469984	0.251945	0	0	6.79866	20.7879	KDM6B;PECAM1
regulation of protein neddylation (GO:2000434)	2/10	0.0469984	0.251945	0	0	6.79866	20.7879	EPAS1;HIF1A
regulation of receptor binding (GO:1900120)	2/10	0.0469984	0.251945	0	0	6.79866	20.7879	ADIPOQ;MMP9
regulation of urine volume (GO:0035809)	2/10	0.0469984	0.251945	0	0	6.79866	20.7879	HAS2;ADM
response to laminar fluid shear stress (GO:0034616)	2/10	0.0469984	0.251945	0	0	6.79866	20.7879	KLF4;ASS1
lactation (GO:0007595)	2/10	0.0469984	0.251945	0	0	6.79866	20.7879	APLN;VEGFA
modulation by symbiont of host process (GO:0044003)	2/10	0.0469984	0.251945	0	0	6.79866	20.7879	MRC1;PGK1
negative regulation of cell adhesion mediated by integrin (GO:0033629)	2/10	0.0469984	0.251945	0	0	6.79866	20.7879	ACER2;SERPINE1
negative regulation of extracellular matrix organization (GO:1903054)	2/10	0.0469984	0.251945	0	0	6.79866	20.7879	DPP4;EMILIN1
negative regulation of heterotypic cell-cell adhesion (GO:0034115)	2/10	0.0469984	0.251945	0	0	6.79866	20.7879	ADIPOQ;KLF4
negative regulation of protein autophosphorylation (GO:0031953)	2/10	0.0469984	0.251945	0	0	6.79866	20.7879	CAV1;ADIPOQ
negative regulation of transcription from RNA polymerase II promoter in response to stress (GO:0097201)	2/10	0.0469984	0.251945	0	0	6.79866	20.7879	JUN;CITED2
positive regulation of myoblast fusion (GO:1901741)	2/10	0.0469984	0.251945	0	0	6.79866	20.7879	CD53;RIPOR2
positive regulation of vascular endothelial growth factor receptor signaling pathway (GO:0030949)	2/10	0.0469984	0.251945	0	0	6.79866	20.7879	ITGB3;HIF1A
positive regulation of peptidyl-serine phosphorylation (GO:0033138)	7/93	0.0477396	0.255166	0	0	2.22022	6.7539	CSF3;IL6;CAV1;LIF;OSM;PRKD1;VEGFA
DNA damage response, signal transduction by p53 class mediator (GO:0030330)	6/74	0.0477692	0.255166	0	0	2.40563	7.31643	ACER2;BTG2;CDKN1A;GADD45A;E2F1;NDRG1
Rho protein signal transduction (GO:0007266)	5/56	0.0483311	0.257709	0	0	2.6715	8.09379	CDC42EP3;PDPN;ARHGEF3;ARHGAP29;RHOV
regulation of heart rate by cardiac conduction (GO:0086091)	4/39	0.0487836	0.257831	0	0	3.11239	9.40053	HCN4;CAV1;CACNA1C;KCNJ2
regulation of protein tyrosine kinase activity (GO:0061097)	4/39	0.0487836	0.257831	0	0	3.11239	9.40053	EFNA1;DLG4;CAV1;NOX4
response to peptide (GO:1901652)	4/39	0.0487836	0.257831	0	0	3.11239	9.40053	MMP12;MMP13;MMP3;MMP9
negative regulation of protein secretion (GO:0050709)	4/39	0.0487836	0.257831	0	0	3.11239	9.40053	CHGA;KCNB1;RHBDF2;CD200
negative regulation of secretion by cell (GO:1903531)	4/39	0.0487836	0.257831	0	0	3.11239	9.40053	CHGA;RHBDF2;LIF;OSM
negative regulation of cell death (GO:0060548)	7/94	0.0500738	0.264186	0	0	2.19459	6.57115	CHGA;BNIP3;PRKD1;NPAS2;CD200;FERMT2;RAD18
cellular response to peptide (GO:1901653)	5/57	0.0514966	0.270141	0	0	2.61999	7.77151	GJA1;ABCC1;CAV1;ATP1A3;ZFP36L1
icosanoid metabolic process (GO:0006690)	5/57	0.0514966	0.270141	0	0	2.61999	7.77151	GGT5;ABCC1;ALOX12;PTGS2;MGLL
cardiac muscle cell differentiation (GO:0055007)	3/24	0.0520124	0.270141	0	0	3.88781	11.4934	KDM6B;SIK1;VEGFA
dorsal/ventral pattern formation (GO:0009953)	3/24	0.0520124	0.270141	0	0	3.88781	11.4934	ACVRL1;GREM1;BMPR1B
leukotriene metabolic process (GO:0006691)	3/24	0.0520124	0.270141	0	0	3.88781	11.4934	GGT5;ABCC1;ALOX12
mammary gland development (GO:0030879)	3/24	0.0520124	0.270141	0	0	3.88781	11.4934	CAV1;APLN;VEGFA
positive regulation of cell-substrate junction organization (GO:0150117)	3/24	0.0520124	0.270141	0	0	3.88781	11.4934	COL16A1;FERMT2;VEGFA
positive regulation of neuron apoptotic process (GO:0043525)	3/24	0.0520124	0.270141	0	0	3.88781	11.4934	DDIT3;CCL3;FOXO3
positive regulation of protein targeting to membrane (GO:0090314)	3/24	0.0520124	0.270141	0	0	3.88781	11.4934	TCAF2;CEMIP;KCNB1
regulation of nitric oxide biosynthetic process (GO:0045428)	4/40	0.052741	0.27251	0	0	3.02577	8.90293	CAV1;PTGS2;KLF4;ASS1
positive regulation of intrinsic apoptotic signaling pathway (GO:2001244)	4/40	0.052741	0.27251	0	0	3.02577	8.90293	CAV1;DDIT3;PMAIP1;SEPTIN4
positive regulation of wound healing (GO:0090303)	4/40	0.052741	0.27251	0	0	3.02577	8.90293	SERPINE1;INSL3;FERMT2;HBEGF
fat cell differentiation (GO:0045444)	5/58	0.0547804	0.280309	0	0	2.57042	7.46559	CLIP3;NR4A1;EGR2;ADIPOQ;KLF4
muscle organ development (GO:0007517)	5/58	0.0547804	0.280309	0	0	2.57042	7.46559	SMTN;COL6A3;ITGA7;CACNA1H;HBEGF
organonitrogen compound biosynthetic process (GO:1901566)	10/158	0.0559381	0.280309	0	0	1.84495	5.31993	ACER2;PHOSPHO1;ALAS2;CHKA;PRKD1;INHBA;SGMS2;INHA;LPIN1;ASS1
positive regulation of phosphatidylinositol 3-kinase signaling (GO:0014068)	6/77	0.0560319	0.280309	0	0	2.30363	6.63867	PDGFRB;CSF3;FLT1;OSM;F2RL1;SOX9
angiogenesis involved in wound healing (GO:0060055)	2/11	0.0561178	0.280309	0	0	6.04294	17.4055	ITGB3;VEGFA
axonal transport of mitochondrion (GO:0019896)	2/11	0.0561178	0.280309	0	0	6.04294	17.4055	MGARP;HIF1A
regulation of cardiac muscle cell differentiation (GO:2000725)	2/11	0.0561178	0.280309	0	0	6.04294	17.4055	GREM1;FZD7
cell-cell junction maintenance (GO:0045217)	2/11	0.0561178	0.280309	0	0	6.04294	17.4055	F2RL1;FERMT2
cyclooxygenase pathway (GO:0019371)	2/11	0.0561178	0.280309	0	0	6.04294	17.4055	PTGS2;PTGES
regulation of stress-activated protein kinase signaling cascade (GO:0070302)	2/11	0.0561178	0.280309	0	0	6.04294	17.4055	GREM1;MAP2K1
regulation of T cell apoptotic process (GO:0070232)	2/11	0.0561178	0.280309	0	0	6.04294	17.4055	CD274;RIPK3
somite development (GO:0061053)	2/11	0.0561178	0.280309	0	0	6.04294	17.4055	LOXL3;MEOX1
T cell homeostasis (GO:0043029)	2/11	0.0561178	0.280309	0	0	6.04294	17.4055	RIPK3;PMAIP1
miRNA mediated inhibition of translation (GO:0035278)	2/11	0.0561178	0.280309	0	0	6.04294	17.4055	ZFP36;AGO2
negative regulation of lymphocyte migration (GO:2000402)	2/11	0.0561178	0.280309	0	0	6.04294	17.4055	RIPOR2;CD200
negative regulation of translation, ncRNA-mediated (GO:0040033)	2/11	0.0561178	0.280309	0	0	6.04294	17.4055	ZFP36;AGO2
positive regulation of keratinocyte proliferation (GO:0010838)	2/11	0.0561178	0.280309	0	0	6.04294	17.4055	TGM1;AREG
positive regulation of macrophage differentiation (GO:0045651)	2/11	0.0561178	0.280309	0	0	6.04294	17.4055	LIF;PF4
positive regulation of production of miRNAs involved in gene silencing by miRNA (GO:1903800)	2/11	0.0561178	0.280309	0	0	6.04294	17.4055	IL6;MAP2K1
positive regulation of transforming growth factor beta production (GO:0071636)	2/11	0.0561178	0.280309	0	0	6.04294	17.4055	PTGS2;CD200
regulation of protein dephosphorylation (GO:0035304)	4/41	0.0568677	0.282177	0	0	2.94384	8.44008	PPP1R15A;PPP1R16B;CDH5;DLC1
epithelial cell migration (GO:0010631)	4/41	0.0568677	0.282177	0	0	2.94384	8.44008	DPP4;PLXND1;ADGRA2;LOXL2
negative regulation of cell-cell adhesion (GO:0022408)	4/41	0.0568677	0.282177	0	0	2.94384	8.44008	ADIPOQ;KLF4;ASS1;VEGFA
positive regulation of biomineral tissue development (GO:0070169)	4/41	0.0568677	0.282177	0	0	2.94384	8.44008	CEBPB;TMEM119;BMPR1B;ODAPH
regulation of calcium ion import (GO:0090279)	3/25	0.0575979	0.282993	0	0	3.7109	10.5919	PDGFRB;CCL3;STC1
regulation of cardiac muscle cell action potential (GO:0098901)	3/25	0.0575979	0.282993	0	0	3.7109	10.5919	HCN4;CAV1;CACNA1C
regulation of epidermal cell differentiation (GO:0045604)	3/25	0.0575979	0.282993	0	0	3.7109	10.5919	ZFP36;MAFF;ZFP36L1
divalent inorganic cation homeostasis (GO:0072507)	3/25	0.0575979	0.282993	0	0	3.7109	10.5919	JPH2;CAV1;FAM20A
negative regulation of cell junction assembly (GO:1901889)	3/25	0.0575979	0.282993	0	0	3.7109	10.5919	ACVRL1;DLC1;SLIT1
positive regulation of release of cytochrome c from mitochondria (GO:0090200)	3/25	0.0575979	0.282993	0	0	3.7109	10.5919	BNIP3;PMAIP1;MMP9
positive regulation of apoptotic signaling pathway (GO:2001235)	5/59	0.0581826	0.284934	0	0	2.52269	7.17495	DDIT3;CAV1;PMAIP1;G0S2;SEPTIN4
positive regulation of tyrosine phosphorylation of STAT protein (GO:0042531)	5/59	0.0581826	0.284934	0	0	2.52269	7.17495	IL6;CSF2;LIF;OSM;VEGFA
negative regulation of transcription, DNA-templated (GO:0045892)	43/948	0.0607537	0.296903	0	0	1.30763	3.66256	CEBPB;CSF2;CITED2;NAB2;LOXL3;PRDM1;FOXO3;ASCL2;LOXL2;CIART;DLL4;ZFP36;DNMT3L;LBH;NFIL3;CREB3L1;DPF1;MXI1;E2F1;SOX9;DACT1;JUN;ATP8B1;GADD45A;CAV1;ADIPOQ;HMGA1;MITF;KLF4;RUNX3;HIC1;RUNX2;SAP30;EREG;VEGFA;EFNA1;DDIT3;BHLHE40;RARA;MXD1;RCOR2;ATF3;PPARD
negative regulation of cytokine production (GO:0001818)	11/182	0.0608245	0.296903	0	0	1.75688	4.91883	SRGN;CD274;ZFP36;IL6;DDIT3;RARA;F2RL1;INHBA;KLF4;INHA;CD200
regulation of chemokine production (GO:0032642)	4/42	0.0611625	0.298068	0	0	2.86622	8.00887	IL6;HMOX1;F2RL1;HIF1A
proteoglycan metabolic process (GO:0006029)	3/26	0.0634539	0.30622	0	0	3.54937	9.78719	CHST11;XYLT1;BMPR1B
regulation of monocyte chemotaxis (GO:0090025)	3/26	0.0634539	0.30622	0	0	3.54937	9.78719	GREM1;DUSP1;SERPINE1
negative regulation of cell development (GO:0010721)	3/26	0.0634539	0.30622	0	0	3.54937	9.78719	IL6;PTHLH;FBN1
negative regulation of receptor-mediated endocytosis (GO:0048261)	3/26	0.0634539	0.30622	0	0	3.54937	9.78719	DLG4;ITGB3;ADIPOQ
negative regulation of cell cycle (GO:0045786)	6/80	0.0651028	0.30622	0	0	2.20989	6.03695	NR4A1;BTG2;DUSP1;INHBA;INHA;RUNX3
regulation of transforming growth factor beta receptor signaling pathway (GO:0017015)	7/100	0.065581	0.30622	0	0	2.05236	5.59159	SPRED3;CITED2;CD109;HTRA3;CAV1;TGFB1I1;EMILIN1
regulation of cell-cell adhesion (GO:0022407)	4/43	0.0656238	0.30622	0	0	2.79259	7.60649	DPP4;CITED2;MDGA1;FSTL3
cellular glucose homeostasis (GO:0001678)	4/43	0.0656238	0.30622	0	0	2.79259	7.60649	KCNB1;HIF1A;HK2;HK1
positive regulation of phospholipase C activity (GO:0010863)	4/43	0.0656238	0.30622	0	0	2.79259	7.60649	PDGFRB;FLT1;HTR2A;AVPR1A
protein localization to synapse (GO:0035418)	2/12	0.0657934	0.30622	0	0	5.43836	14.7991	DLG4;BSN
cardiocyte differentiation (GO:0035051)	2/12	0.0657934	0.30622	0	0	5.43836	14.7991	KDM6B;SIK1
regulation of glycogen metabolic process (GO:0070873)	2/12	0.0657934	0.30622	0	0	5.43836	14.7991	PPP1R3B;RUBCNL
dermatan sulfate biosynthetic process (GO:0030208)	2/12	0.0657934	0.30622	0	0	5.43836	14.7991	DSEL;BGN
regulation of myoblast fusion (GO:1901739)	2/12	0.0657934	0.30622	0	0	5.43836	14.7991	CD53;RIPOR2
regulation of plasminogen activation (GO:0010755)	2/12	0.0657934	0.30622	0	0	5.43836	14.7991	CLEC3B;SERPINE1
regulation of pseudopodium assembly (GO:0031272)	2/12	0.0657934	0.30622	0	0	5.43836	14.7991	CDC42EP3;F2RL1
regulation of sensory perception (GO:0051931)	2/12	0.0657934	0.30622	0	0	5.43836	14.7991	CCL3;MGLL
regulation of ventricular cardiac muscle cell action potential (GO:0098911)	2/12	0.0657934	0.30622	0	0	5.43836	14.7991	CAV1;CACNA1C
melanocyte differentiation (GO:0030318)	2/12	0.0657934	0.30622	0	0	5.43836	14.7991	USP13;MITF
urogenital system development (GO:0001655)	2/12	0.0657934	0.30622	0	0	5.43836	14.7991	SOX9;EPHB2
negative regulation by host of viral process (GO:0044793)	2/12	0.0657934	0.30622	0	0	5.43836	14.7991	CCL8;PTX3
negative regulation of hemostasis (GO:1900047)	2/12	0.0657934	0.30622	0	0	5.43836	14.7991	SERPINE1;TFPI
negative regulation of leukocyte chemotaxis (GO:0002689)	2/12	0.0657934	0.30622	0	0	5.43836	14.7991	GREM1;DUSP1
negative regulation of microtubule polymerization (GO:0031115)	2/12	0.0657934	0.30622	0	0	5.43836	14.7991	CLIP3;CDH5
negative regulation of oxidoreductase activity (GO:0051354)	2/12	0.0657934	0.30622	0	0	5.43836	14.7991	AOC3;HP
negative regulation of vascular permeability (GO:0043116)	2/12	0.0657934	0.30622	0	0	5.43836	14.7991	FERMT2;VEGFA
positive regulation of branching involved in ureteric bud morphogenesis (GO:0090190)	2/12	0.0657934	0.30622	0	0	5.43836	14.7991	SOX9;VEGFA
positive regulation of neuroinflammatory response (GO:0150078)	2/12	0.0657934	0.30622	0	0	5.43836	14.7991	IL6;CCL3
positive regulation of pseudopodium assembly (GO:0031274)	2/12	0.0657934	0.30622	0	0	5.43836	14.7991	CDC42EP3;F2RL1
cellular response to chemical stress (GO:0062197)	7/101	0.0684181	0.317414	0	0	2.03042	5.44582	ERO1A;GPX3;CAV1;NOX4;PRKD1;FOXO3;SOD3
glucose metabolic process (GO:0006006)	5/62	0.0690973	0.317414	0	0	2.38954	6.38543	ADIPOQ;PGK1;GAPDH;PGM1;PPARD
response to retinoic acid (GO:0032526)	5/62	0.0690973	0.317414	0	0	2.38954	6.38543	CDKN2D;ACER2;FZD7;RARA;SOX9
stress-activated MAPK cascade (GO:0051403)	5/62	0.0690973	0.317414	0	0	2.38954	6.38543	ZFP36;ADORA2B;MAP3K8;DUSP9;ZFP36L1
acute inflammatory response (GO:0002526)	3/27	0.069573	0.317414	0	0	3.40131	9.06577	CEBPB;IL6;HP
regulation of epidermal growth factor-activated receptor activity (GO:0007176)	3/27	0.069573	0.317414	0	0	3.40131	9.06577	AREG;EREG;HBEGF
cellular response to cadmium ion (GO:0071276)	3/27	0.069573	0.317414	0	0	3.40131	9.06577	JUN;FOS;MMP9
cellular senescence (GO:0090398)	3/27	0.069573	0.317414	0	0	3.40131	9.06577	CDKN1A;MAP2K1;HMGA1
chondroitin sulfate proteoglycan biosynthetic process (GO:0050650)	3/27	0.069573	0.317414	0	0	3.40131	9.06577	CHST11;BGN;XYLT1
negative regulation of cation channel activity (GO:2001258)	3/27	0.069573	0.317414	0	0	3.40131	9.06577	GPR35;EPHB2;MMP9
positive regulation of erythrocyte differentiation (GO:0045648)	3/27	0.069573	0.317414	0	0	3.40131	9.06577	INHBA;FOXO3;HIF1A
positive regulation of nitric oxide biosynthetic process (GO:0045429)	3/27	0.069573	0.317414	0	0	3.40131	9.06577	PTGS2;KLF4;ASS1
positive regulation of nuclear division (GO:0051785)	3/27	0.069573	0.317414	0	0	3.40131	9.06577	PDGFRB;IL1A;EREG
cellular protein metabolic process (GO:0044267)	21/417	0.0700618	0.318565	0	0	1.45203	3.86005	ERO1A;RIPK3;TNC;PLOD2;LAMB1;PRSS23;CHRDL1;PHEX;FSTL3;LOXL2;TGM1;IL6;LOX;ADORA2B;AGO2;VWA1;PADI4;TIMP1;LMCD1;RPS23;FBN1
lymphocyte chemotaxis (GO:0048247)	4/44	0.0702498	0.318565	0	0	2.72263	7.23048	CH25H;CCL8;CCL4;CCL3
mRNA stabilization (GO:0048255)	4/44	0.0702498	0.318565	0	0	2.72263	7.23048	ZFP36;NOCT;E2F1;TENT5A
positive regulation of mRNA catabolic process (GO:0061014)	4/44	0.0702498	0.318565	0	0	2.72263	7.23048	BTG2;ZFP36;AGO2;ZFP36L1
regulation of cell death (GO:0010941)	7/102	0.0713276	0.322964	0	0	2.00894	5.30455	ACER2;BNIP3;HP;PRKD1;NPAS2;FERMT2;RAD18
cell-cell junction organization (GO:0045216)	6/82	0.0716001	0.32371	0	0	2.15151	5.6728	CDH5;SDK1;CADM3;F2RL1;TLN2;PVR
regulation of MAPK cascade (GO:0043408)	10/166	0.0727957	0.32443	0	0	1.74961	4.58414	GREM1;MAP2K1;IL6;FLT1;LBH;DUSP1;GDF15;CAV1;LIF;OSM
cellular response to reactive oxygen species (GO:0034614)	5/63	0.0729699	0.32443	0	0	2.34822	6.14696	JUN;IL6;RIPK3;FOS;MMP9
defense response to symbiont (GO:0140546)	8/124	0.0749253	0.32443	0	0	1.8809	4.87392	ZBP1;IL6;RIPK3;BNIP3;DDIT4;PMAIP1;F2RL1;IFIT2
regulation of tumor necrosis factor production (GO:0032680)	8/124	0.0749253	0.32443	0	0	1.8809	4.87392	IL1A;ZFP36;IL6;ADIPOQ;RARA;CCL3;EPHB2;PF4
regulation of B cell activation (GO:0050864)	3/28	0.0759474	0.32443	0	0	3.26508	8.41646	IL6;SH3KBP1;ZFP36L1
regulation of calcineurin-NFAT signaling cascade (GO:0070884)	3/28	0.0759474	0.32443	0	0	3.26508	8.41646	RCAN1;CHP2;LMCD1
regulation of DNA damage response, signal transduction by p53 class mediator (GO:0043516)	3/28	0.0759474	0.32443	0	0	3.26508	8.41646	SPRED3;PMAIP1;HIC1
cellular response to epidermal growth factor stimulus (GO:0071364)	3/28	0.0759474	0.32443	0	0	3.26508	8.41646	ZFP36;SOX9;ZFP36L1
glycogen metabolic process (GO:0005977)	3/28	0.0759474	0.32443	0	0	3.26508	8.41646	GYS1;GBE1;PGM1
ventricular septum morphogenesis (GO:0060412)	3/28	0.0759474	0.32443	0	0	3.26508	8.41646	CITED2;SLIT3;ROBO1
positive regulation of cytosolic calcium ion concentration involved in phospholipase C-activating G protein-coupled signaling pathway (GO:0051482)	3/28	0.0759474	0.32443	0	0	3.26508	8.41646	GPR35;F2RL1;GPR4
positive regulation of nitric oxide metabolic process (GO:1904407)	3/28	0.0759474	0.32443	0	0	3.26508	8.41646	PTGS2;KLF4;ASS1
positive regulation of phosphatidylinositol 3-kinase activity (GO:0043552)	3/28	0.0759474	0.32443	0	0	3.26508	8.41646	PDGFRB;FLT1;PRKD1
atrial cardiac muscle cell action potential (GO:0086014)	2/13	0.0759742	0.32443	0	0	4.94371	12.7417	GJA1;CACNA1C
regulation of chemokine (C-X-C motif) ligand 2 production (GO:2000341)	2/13	0.0759742	0.32443	0	0	4.94371	12.7417	F2RL1;KLF4
cellular potassium ion homeostasis (GO:0030007)	2/13	0.0759742	0.32443	0	0	4.94371	12.7417	ATP1A3;KCNJ2
central nervous system projection neuron axonogenesis (GO:0021952)	2/13	0.0759742	0.32443	0	0	4.94371	12.7417	EPHB2;TSKU
regulation of membrane repolarization (GO:0060306)	2/13	0.0759742	0.32443	0	0	4.94371	12.7417	CAV1;KCNJ2
dermatan sulfate metabolic process (GO:0030205)	2/13	0.0759742	0.32443	0	0	4.94371	12.7417	DSEL;BGN
endochondral bone morphogenesis (GO:0060350)	2/13	0.0759742	0.32443	0	0	4.94371	12.7417	TMEM119;BMPR1B
relaxation of cardiac muscle (GO:0055119)	2/13	0.0759742	0.32443	0	0	4.94371	12.7417	CHGA;KCNJ2
response to nitric oxide (GO:0071731)	2/13	0.0759742	0.32443	0	0	4.94371	12.7417	EGLN1;MMP3
icosanoid secretion (GO:0032309)	2/13	0.0759742	0.32443	0	0	4.94371	12.7417	NOS2;BDKRB2
lipid oxidation (GO:0034440)	2/13	0.0759742	0.32443	0	0	4.94371	12.7417	ADIPOQ;ALOX12
mature B cell differentiation involved in immune response (GO:0002313)	2/13	0.0759742	0.32443	0	0	4.94371	12.7417	IL6;MFNG
mitochondrial outer membrane permeabilization (GO:0097345)	2/13	0.0759742	0.32443	0	0	4.94371	12.7417	BNIP3;PMAIP1
mitochondrion transport along microtubule (GO:0047497)	2/13	0.0759742	0.32443	0	0	4.94371	12.7417	MGARP;HIF1A
negative regulation of CD4-positive, alpha-beta T cell activation (GO:2000515)	2/13	0.0759742	0.32443	0	0	4.94371	12.7417	CD274;RUNX3
negative regulation of gluconeogenesis (GO:0045721)	2/13	0.0759742	0.32443	0	0	4.94371	12.7417	ADIPOQ;SIK1
negative regulation of mononuclear cell migration (GO:0071676)	2/13	0.0759742	0.32443	0	0	4.94371	12.7417	GREM1;DUSP1
negative regulation of vascular endothelial growth factor receptor signaling pathway (GO:0030948)	2/13	0.0759742	0.32443	0	0	4.94371	12.7417	MMRN2;EMILIN1
plasma membrane repair (GO:0001778)	2/13	0.0759742	0.32443	0	0	4.94371	12.7417	DYSF;MYH9
positive regulation of calcineurin-mediated signaling (GO:0106058)	2/13	0.0759742	0.32443	0	0	4.94371	12.7417	CHP2;LMCD1
positive regulation of calcineurin-NFAT signaling cascade (GO:0070886)	2/13	0.0759742	0.32443	0	0	4.94371	12.7417	CHP2;LMCD1
positive regulation of calcium ion-dependent exocytosis (GO:0045956)	2/13	0.0759742	0.32443	0	0	4.94371	12.7417	KCNB1;CACNA1H
positive regulation of calcium-mediated signaling (GO:0050850)	2/13	0.0759742	0.32443	0	0	4.94371	12.7417	CCL4;CCL3
positive regulation of ERAD pathway (GO:1904294)	2/13	0.0759742	0.32443	0	0	4.94371	12.7417	USP13;CAV1
positive regulation of histone deacetylation (GO:0031065)	2/13	0.0759742	0.32443	0	0	4.94371	12.7417	PRKD1;VEGFA
protein localization to mitochondrion (GO:0070585)	2/13	0.0759742	0.32443	0	0	4.94371	12.7417	HK2;HK1
phosphate-containing compound metabolic process (GO:0006796)	12/212	0.0765892	0.326592	0	0	1.63854	4.2099	DUSP4;PLCB4;PFKFB3;IMPA2;PLPPR3;SLC20A1;ITPK1;PGK1;EPHB2;HK2;PFKP;HK1
regulation of transcription initiation from RNA polymerase II promoter (GO:0060260)	5/64	0.0769587	0.327238	0	0	2.3083	5.91961	CDKN1A;CEBPB;IL6;SOX9;RUNX2
plasma membrane organization (GO:0007009)	5/64	0.0769587	0.327238	0	0	2.3083	5.91961	UGCG;COL5A1;DYSF;MYH9;A4GALT
vascular transport (GO:0010232)	6/84	0.0784563	0.333134	0	0	2.09613	5.33509	SLC7A5;ABCC1;SLCO3A1;SLC2A1;SLC2A3;AVPR1A
regulation of fibroblast proliferation (GO:0048145)	4/46	0.0799874	0.338677	0	0	2.59271	6.5489	CDKN1A;E2F1;EREG;DDR2
erythrocyte differentiation (GO:0030218)	4/46	0.0799874	0.338677	0	0	2.59271	6.5489	ALAS2;INHBA;INHA;VEGFA
negative regulation of cell growth (GO:0030308)	8/126	0.0805258	0.339998	0	0	1.84883	4.65754	ACVRL1;CDKN2D;GJA1;CDKN1A;DACT3;SLIT3;INHBA;DCBLD2
negative regulation of growth (GO:0045926)	8/126	0.0805258	0.339998	0	0	1.84883	4.65754	ACVRL1;CDKN2D;GJA1;CDKN1A;DACT3;SLIT3;INHBA;DCBLD2
positive regulation of transferase activity (GO:0051347)	9/148	0.0819868	0.345681	0	0	1.76628	4.41781	PDGFRB;GREM1;FLT1;ADIPOQ;ARRDC3;EPHB2;KLF4;CD200;DDR2
regulation of protein targeting to membrane (GO:0090313)	3/29	0.0825687	0.345706	0	0	3.13934	7.82991	TCAF2;CEMIP;KCNB1
response to cadmium ion (GO:0046686)	3/29	0.0825687	0.345706	0	0	3.13934	7.82991	JUN;FOS;MMP9
negative regulation of mRNA catabolic process (GO:1902373)	3/29	0.0825687	0.345706	0	0	3.13934	7.82991	NOCT;E2F1;TENT5A
negative regulation of wound healing (GO:0061045)	3/29	0.0825687	0.345706	0	0	3.13934	7.82991	CD109;SERPINE1;TFPI
positive regulation of leukocyte migration (GO:0002687)	3/29	0.0825687	0.345706	0	0	3.13934	7.82991	IL6;F2RL1;VEGFA
peptidyl-lysine modification (GO:0018205)	7/106	0.0836896	0.349911	0	0	1.92737	4.78111	EGR2;LOX;NNAT;LOXL3;PLOD2;P3H3;LOXL2
regulation of DNA binding (GO:0051101)	4/47	0.085094	0.349946	0	0	2.53229	6.23955	NFKBIA;JUN;E2F1;MMP9
epidermal growth factor receptor signaling pathway (GO:0007173)	4/47	0.085094	0.349946	0	0	2.53229	6.23955	SOX9;AREG;EREG;HBEGF
glucose homeostasis (GO:0042593)	6/86	0.0856687	0.349946	0	0	2.04351	5.02145	IL6;KCNB1;ADIPOQ;HIF1A;HK2;HK1
response to interleukin-1 (GO:0070555)	6/86	0.0856687	0.349946	0	0	2.04351	5.02145	CCL8;CCL4;CCL3;HAS2;SOX9;HIF1A
transport across blood-brain barrier (GO:0150104)	6/86	0.0856687	0.349946	0	0	2.04351	5.02145	SLC7A5;ABCC1;SLCO3A1;SLC2A1;SLC2A3;AVPR1A
aorta development (GO:0035904)	2/14	0.0866121	0.349946	0	0	4.5315	11.0855	PDGFRB;ROBO1
regulation of cAMP-dependent protein kinase activity (GO:2000479)	2/14	0.0866121	0.349946	0	0	4.5315	11.0855	PRKAR1B;ADIPOQ
bone morphogenesis (GO:0060349)	2/14	0.0866121	0.349946	0	0	4.5315	11.0855	MMP13;BMPR1B
branching involved in blood vessel morphogenesis (GO:0001569)	2/14	0.0866121	0.349946	0	0	4.5315	11.0855	DLL4;VEGFA
endothelial cell differentiation (GO:0045446)	2/14	0.0866121	0.349946	0	0	4.5315	11.0855	ACVRL1;KDM6B
regulation of sensory perception of pain (GO:0051930)	2/14	0.0866121	0.349946	0	0	4.5315	11.0855	CCL3;MGLL
renal absorption (GO:0070293)	2/14	0.0866121	0.349946	0	0	4.5315	11.0855	HAS2;KLHL3
response to chemokine (GO:1990868)	2/14	0.0866121	0.349946	0	0	4.5315	11.0855	RIPOR2;DUSP1
smooth muscle contraction (GO:0006939)	2/14	0.0866121	0.349946	0	0	4.5315	11.0855	SMTN;BDKRB2
sodium-independent organic anion transport (GO:0043252)	2/14	0.0866121	0.349946	0	0	4.5315	11.0855	SLCO3A1;SLCO4A1
T cell differentiation in thymus (GO:0033077)	2/14	0.0866121	0.349946	0	0	4.5315	11.0855	RIPK3;ZFP36L1
NAD biosynthesis via nicotinamide riboside salvage pathway (GO:0034356)	2/14	0.0866121	0.349946	0	0	4.5315	11.0855	NAMPT;PTGS2
negative regulation of cell activation (GO:0050866)	2/14	0.0866121	0.349946	0	0	4.5315	11.0855	EMILIN1;CD200
negative regulation of coagulation (GO:0050819)	2/14	0.0866121	0.349946	0	0	4.5315	11.0855	SERPINE1;TFPI
negative regulation of fibroblast growth factor receptor signaling pathway (GO:0040037)	2/14	0.0866121	0.349946	0	0	4.5315	11.0855	CREB3L1;APLN
negative regulation of pri-miRNA transcription by RNA polymerase II (GO:1902894)	2/14	0.0866121	0.349946	0	0	4.5315	11.0855	SOX9;PPARD
negative regulation of smooth muscle cell migration (GO:0014912)	2/14	0.0866121	0.349946	0	0	4.5315	11.0855	ADIPOQ;SERPINE1
positive regulation of brown fat cell differentiation (GO:0090336)	2/14	0.0866121	0.349946	0	0	4.5315	11.0855	PIM1;PTGS2
positive regulation of cyclase activity (GO:0031281)	2/14	0.0866121	0.349946	0	0	4.5315	11.0855	NOS2;CACNA1C
positive regulation of type 2 immune response (GO:0002830)	2/14	0.0866121	0.349946	0	0	4.5315	11.0855	IL6;RARA
positive regulation of programmed cell death (GO:0043068)	15/286	0.0870881	0.351396	0	0	1.51244	3.69161	ZBP1;JUN;NOS2;GADD45A;BNIP3;SEPTIN4;FOXO3;DUSP9;IFIT2;CLIP3;OLFM1;IL6;ARHGEF3;E2F1;PMAIP1
regulation of cytokine production (GO:0001817)	9/150	0.0873976	0.352171	0	0	1.74104	4.24342	ZBP1;SRGN;IL1A;IL6;RIPK3;NOS2;HILPDA;GAPDH;EREG
cellular response to insulin stimulus (GO:0032869)	8/129	0.0893798	0.356526	0	0	1.80271	4.3533	TRARG1;INSIG1;RARRES2;NAMPT;ADIPOQ;LPIN1;SH2B2;ZFP36L1
regulation of catecholamine secretion (GO:0050433)	3/30	0.0894284	0.356526	0	0	3.02291	7.29827	CHGA;KCNB1;SYT15
cardiac muscle cell action potential (GO:0086001)	3/30	0.0894284	0.356526	0	0	3.02291	7.29827	HCN4;CACNA1C;KCNJ2
chondroitin sulfate metabolic process (GO:0030204)	3/30	0.0894284	0.356526	0	0	3.02291	7.29827	CHST11;DSEL;BGN
respiratory tube development (GO:0030323)	3/30	0.0894284	0.356526	0	0	3.02291	7.29827	PDPN;LOXL3;VEGFA
ion homeostasis (GO:0050801)	3/30	0.0894284	0.356526	0	0	3.02291	7.29827	HCN4;P2RY2;KLHL3
negative regulation of Notch signaling pathway (GO:0045746)	3/30	0.0894284	0.356526	0	0	3.02291	7.29827	DLL4;NOTCH3;TCIM
positive regulation of lipid kinase activity (GO:0090218)	3/30	0.0894284	0.356526	0	0	3.02291	7.29827	PDGFRB;FLT1;PRKD1
regulation of tyrosine phosphorylation of STAT protein (GO:0042509)	5/68	0.0940557	0.373479	0	0	2.16129	5.10901	IL6;CSF2;LIF;OSM;VEGFA
adherens junction organization (GO:0034332)	4/49	0.0957689	0.373479	0	0	2.41949	5.67568	CDH5;CADM3;PVR;FERMT2
regulation of cellular protein metabolic process (GO:0032268)	4/49	0.0957689	0.373479	0	0	2.41949	5.67568	NFKBIA;INHBA;FOXO3;KLF4
cellular response to mechanical stimulus (GO:0071260)	4/49	0.0957689	0.373479	0	0	2.41949	5.67568	MAP3K1;GADD45A;BNIP3;SOX9
response to hydrogen peroxide (GO:0042542)	4/49	0.0957689	0.373479	0	0	2.41949	5.67568	IL6;RIPK3;HP;HMOX1
positive regulation of reactive oxygen species metabolic process (GO:2000379)	4/49	0.0957689	0.373479	0	0	2.41949	5.67568	PDGFRB;CDKN1A;GADD45A;F2RL1
regulation of signal transduction (GO:0009966)	11/198	0.0963677	0.373479	0	0	1.60521	3.75552	RGS4;UGCG;RGS3;KIF26A;MFNG;RGS16;ADIPOQ;RORA;PRKD1;TIMP1;MGLL
proteoglycan biosynthetic process (GO:0030166)	3/31	0.0965175	0.373479	0	0	2.9148	6.81489	CHST11;XYLT1;BMPR1B
regulation of calcium ion-dependent exocytosis (GO:0017158)	3/31	0.0965175	0.373479	0	0	2.9148	6.81489	KCNB1;SYT15;CACNA1H
cardiac muscle cell action potential involved in contraction (GO:0086002)	3/31	0.0965175	0.373479	0	0	2.9148	6.81489	GJA1;CACNA1C;KCNJ2
negative regulation of axon extension (GO:0030517)	3/31	0.0965175	0.373479	0	0	2.9148	6.81489	SEMA6B;SEMA7A;SEMA6D
negative regulation of DNA binding (GO:0043392)	3/31	0.0965175	0.373479	0	0	2.9148	6.81489	NFKBIA;JUN;E2F1
negative regulation of osteoblast differentiation (GO:0045668)	3/31	0.0965175	0.373479	0	0	2.9148	6.81489	GREM1;NOCT;SOX9
phosphatidylethanolamine metabolic process (GO:0046337)	3/31	0.0965175	0.373479	0	0	2.9148	6.81489	PHOSPHO1;CHKA;LPIN1
positive regulation of locomotion (GO:0040017)	3/31	0.0965175	0.373479	0	0	2.9148	6.81489	PDGFRB;RARRES2;F2RL1
response to endoplasmic reticulum stress (GO:0034976)	7/110	0.0972017	0.373479	0	0	1.85213	4.31727	ERO1A;PPP1R15A;JUN;CEBPB;CREB3L1;DDIT3;ATF3
acute-phase response (GO:0006953)	2/15	0.0976619	0.373479	0	0	4.18271	9.72999	CEBPB;IL6
regulation of branching involved in ureteric bud morphogenesis (GO:0090189)	2/15	0.0976619	0.373479	0	0	4.18271	9.72999	SOX9;VEGFA
regulation of microglial cell activation (GO:1903978)	2/15	0.0976619	0.373479	0	0	4.18271	9.72999	IL6;CCL3
dermatan sulfate proteoglycan biosynthetic process (GO:0050651)	2/15	0.0976619	0.373479	0	0	4.18271	9.72999	DSEL;BGN
regulation of neuron projection arborization (GO:0150011)	2/15	0.0976619	0.373479	0	0	4.18271	9.72999	NTNG2;DLG4
regulation of phospholipase C activity (GO:1900274)	2/15	0.0976619	0.373479	0	0	4.18271	9.72999	PDGFRB;FLT1
endoderm development (GO:0007492)	2/15	0.0976619	0.373479	0	0	4.18271	9.72999	DUSP4;DUSP1
glucosamine-containing compound metabolic process (GO:1901071)	2/15	0.0976619	0.373479	0	0	4.18271	9.72999	CHST1;CHST2
lipoxygenase pathway (GO:0019372)	2/15	0.0976619	0.373479	0	0	4.18271	9.72999	ALOX12;PTGS2
superoxide anion generation (GO:0042554)	2/15	0.0976619	0.373479	0	0	4.18271	9.72999	NOX4;ALOX12
placenta development (GO:0001890)	2/15	0.0976619	0.373479	0	0	4.18271	9.72999	ADAM19;ASCL2
positive regulation of cell killing (GO:0031343)	2/15	0.0976619	0.373479	0	0	4.18271	9.72999	NOS2;FZD7
positive regulation of endothelial cell chemotaxis (GO:2001028)	2/15	0.0976619	0.373479	0	0	4.18271	9.72999	PRKD1;VEGFA
positive regulation of lyase activity (GO:0051349)	2/15	0.0976619	0.373479	0	0	4.18271	9.72999	NOS2;CACNA1C
positive regulation of sprouting angiogenesis (GO:1903672)	2/15	0.0976619	0.373479	0	0	4.18271	9.72999	KLF4;VEGFA
prostanoid biosynthetic process (GO:0046457)	2/15	0.0976619	0.373479	0	0	4.18271	9.72999	PTGS2;PTGES
positive regulation of developmental process (GO:0051094)	10/177	0.10069	0.384568	0	0	1.63342	3.74987	GJA1;CEBPB;DLG4;BNIP3;AGO2;TMEM119;SOX9;BMPR1B;ODAPH;VEGFA
regulation of cellular component movement (GO:0051270)	4/50	0.101331	0.386525	0	0	2.36677	5.41839	PDPN;EREG;HBEGF;VEGFA
cellular response to interleukin-1 (GO:0071347)	9/155	0.10183	0.387936	0	0	1.68098	3.84012	NFKBIA;IL1A;CCL8;CCL4;CCL3;HAS2;MAP3K8;SOX9;HIF1A
defense response to virus (GO:0051607)	8/133	0.102026	0.38819	0	0	1.74466	3.98224	ZBP1;IL6;RIPK3;BNIP3;DDIT4;PMAIP1;F2RL1;IFIT2
regulation of cell morphogenesis (GO:0022604)	3/32	0.103827	0.392061	0	0	2.81414	6.37412	NTNG2;PDPN;FERMT2
regulation of cellular biosynthetic process (GO:0031326)	3/32	0.103827	0.392061	0	0	2.81414	6.37412	PRKAB2;ADIPOQ;MITF
liver development (GO:0001889)	3/32	0.103827	0.392061	0	0	2.81414	6.37412	CEBPB;IL6;CITED2
negative regulation of DNA biosynthetic process (GO:2000279)	3/32	0.103827	0.392061	0	0	2.81414	6.37412	ACVRL1;CDKN1A;ADIPOQ
positive regulation of glucose transmembrane transport (GO:0010828)	3/32	0.103827	0.392061	0	0	2.81414	6.37412	CLIP3;ADIPOQ;FGF21
positive regulation of interleukin-10 production (GO:0032733)	3/32	0.103827	0.392061	0	0	2.81414	6.37412	CD274;IL6;F2RL1
regulation of epithelial cell migration (GO:0010632)	4/51	0.107038	0.400319	0	0	2.31629	5.17591	GLIPR2;SOX9;INSL3;HIF1A
mesenchymal cell differentiation (GO:0048762)	4/51	0.107038	0.400319	0	0	2.31629	5.17591	LOXL3;SOX9;HIF1A;LOXL2
cellular response to BMP stimulus (GO:0071773)	5/71	0.108042	0.400319	0	0	2.06273	4.59006	ACVRL1;GDF15;SOX9;BMPR1B;RUNX2
phosphatidylinositol-mediated signaling (GO:0048015)	5/71	0.108042	0.400319	0	0	2.06273	4.59006	PDGFRB;PLCB4;PTAFR;HTR2A;ZFP36L1
sulfur compound biosynthetic process (GO:0044272)	7/113	0.108078	0.400319	0	0	1.79943	4.00357	GGT5;GGT7;CHST11;DSEL;BGN;CHST1;CHST2
3'-UTR-mediated mRNA destabilization (GO:0061158)	2/16	0.109081	0.400319	0	0	3.88374	8.60506	ZFP36;ZFP36L1
regulation of activin receptor signaling pathway (GO:0032925)	2/16	0.109081	0.400319	0	0	3.88374	8.60506	FSTL3;DACT1
body fluid secretion (GO:0007589)	2/16	0.109081	0.400319	0	0	3.88374	8.60506	APLN;VEGFA
regulation of cellular carbohydrate metabolic process (GO:0010675)	2/16	0.109081	0.400319	0	0	3.88374	8.60506	ADIPOQ;RORA
regulation of establishment of cell polarity (GO:2000114)	2/16	0.109081	0.400319	0	0	3.88374	8.60506	RIPOR2;CDH5
cellular response to corticosteroid stimulus (GO:0071384)	2/16	0.109081	0.400319	0	0	3.88374	8.60506	ZFP36;ZFP36L1
cellular response to sterol (GO:0036315)	2/16	0.109081	0.400319	0	0	3.88374	8.60506	INSIG1;RORA
regulation of hormone secretion (GO:0046883)	2/16	0.109081	0.400319	0	0	3.88374	8.60506	LIF;OSM
dendrite self-avoidance (GO:0070593)	2/16	0.109081	0.400319	0	0	3.88374	8.60506	ROBO4;NEXN
dendritic spine morphogenesis (GO:0060997)	2/16	0.109081	0.400319	0	0	3.88374	8.60506	DLG4;EPHB2
heme catabolic process (GO:0042167)	2/16	0.109081	0.400319	0	0	3.88374	8.60506	ABCC1;HMOX1
killing by host of symbiont cells (GO:0051873)	2/16	0.109081	0.400319	0	0	3.88374	8.60506	GAPDH;PF4
N-acetylglucosamine metabolic process (GO:0006044)	2/16	0.109081	0.400319	0	0	3.88374	8.60506	CHST1;CHST2
necroptotic process (GO:0070266)	2/16	0.109081	0.400319	0	0	3.88374	8.60506	RIPK3;ITPK1
negative regulation of cell-substrate junction organization (GO:0150118)	2/16	0.109081	0.400319	0	0	3.88374	8.60506	ACVRL1;DLC1
negative regulation of focal adhesion assembly (GO:0051895)	2/16	0.109081	0.400319	0	0	3.88374	8.60506	ACVRL1;DLC1
porphyrin-containing compound catabolic process (GO:0006787)	2/16	0.109081	0.400319	0	0	3.88374	8.60506	ABCC1;HMOX1
positive regulation of syncytium formation by plasma membrane fusion (GO:0060143)	2/16	0.109081	0.400319	0	0	3.88374	8.60506	CD53;RIPOR2
apoptotic mitochondrial changes (GO:0008637)	3/33	0.111347	0.406153	0	0	2.7202	5.97111	BNIP3;HK2;IFIT2
regulation of cholesterol efflux (GO:0010874)	3/33	0.111347	0.406153	0	0	2.7202	5.97111	NFKBIA;CAV1;ADIPOQ
RNA stabilization (GO:0043489)	3/33	0.111347	0.406153	0	0	2.7202	5.97111	NOCT;E2F1;TENT5A
phosphatidylcholine biosynthetic process (GO:0006656)	3/33	0.111347	0.406153	0	0	2.7202	5.97111	PHOSPHO1;CHKA;LPIN1
positive regulation of cholesterol transport (GO:0032376)	3/33	0.111347	0.406153	0	0	2.7202	5.97111	NFKBIA;CAV1;ADIPOQ
cellular protein modification process (GO:0006464)	44/1025	0.112591	0.409781	0	0	1.23112	2.68874	ERO1A;ACVRL1;EPAS1;TNC;PTPRM;PLOD2;HIF1A;PRSS23;CHRDL1;PHEX;FSTL3;LOXL2;TGM1;UGCG;PIM1;TIMP1;MAPK6;DUSP4;EGLN3;MAP2K1;MAP3K1;RIPK3;TIPARP;DUSP1;KLHL3;LAMB1;DUSP9;RUNX3;COL3A1;IL6;PRKAR1B;LOX;NEURL2;ADM2;RARA;VWA1;SIK1;PADI4;PRKD1;ERG;FAM20A;BMPR1B;FBXL7;FBN1
ameboidal-type cell migration (GO:0001667)	4/52	0.112888	0.409781	0	0	2.26792	4.94715	SEMA6B;SEMA7A;SEMA6D;ITGB7
signal transduction in response to DNA damage (GO:0042770)	4/52	0.112888	0.409781	0	0	2.26792	4.94715	ACER2;GADD45A;E2F1;NDRG1
myeloid cell differentiation (GO:0030099)	4/52	0.112888	0.409781	0	0	2.26792	4.94715	ALAS2;CSF2;INHBA;INHA
regulation of heart contraction (GO:0008016)	6/93	0.113652	0.412055	0	0	1.87841	4.08481	HCN4;KCNG2;TRPC1;ATP1A3;CACNA1H;APLN
defense response to Gram-negative bacterium (GO:0050829)	5/73	0.117898	0.426741	0	0	2.00185	4.27984	CHGA;IL6;NOS2;RARRES2;SERPINE1
hemopoiesis (GO:0030097)	6/94	0.117986	0.426741	0	0	1.85696	3.96868	CSF2;FLT1;INHBA;RUNX3;RUNX2;FSTL3
cardiac muscle tissue development (GO:0048738)	4/53	0.118875	0.426756	0	0	2.22152	4.73113	KDM6B;HCN4;GJA1;SIK1
regulation of myoblast differentiation (GO:0045661)	3/34	0.119069	0.426756	0	0	2.63231	5.60171	RIPOR2;SOX9;ZFP36L1
regulation of transmembrane transport (GO:0034762)	3/34	0.119069	0.426756	0	0	2.63231	5.60171	SLC2A1;PIM1;KCNJ2
positive regulation of calcium ion transport into cytosol (GO:0010524)	3/34	0.119069	0.426756	0	0	2.63231	5.60171	CEMIP;CAV1;TRPC1
positive regulation of release of sequestered calcium ion into cytosol (GO:0051281)	3/34	0.119069	0.426756	0	0	2.63231	5.60171	CEMIP;JPH2;TRPC1
nervous system development (GO:0007399)	21/447	0.119225	0.426756	0	0	1.34763	2.86607	SEMA6B;EGR2;PLXND1;NAB2;SLC2A1;MSI1;INHBA;GFRA2;NPAS2;NRGN;ROBO1;VEGFA;SDK1;SNTG2;ADGRA2;DLG4;MPZ;DPF1;EPHB2;FGF11;DACT1
cellular modified amino acid catabolic process (GO:0042219)	2/17	0.120829	0.426756	0	0	3.62464	7.66022	GGT5;GGT7
regulation of leukocyte migration (GO:0002685)	2/17	0.120829	0.426756	0	0	3.62464	7.66022	HMOX1;VEGFA
regulation of osteoblast proliferation (GO:0033688)	2/17	0.120829	0.426756	0	0	3.62464	7.66022	GREM1;TMEM119
epithelial cell morphogenesis (GO:0003382)	2/17	0.120829	0.426756	0	0	3.62464	7.66022	COL15A1;STC1
regulation of stem cell proliferation (GO:0072091)	2/17	0.120829	0.426756	0	0	3.62464	7.66022	GJA1;ZFP36L1
mesenchyme morphogenesis (GO:0072132)	2/17	0.120829	0.426756	0	0	3.62464	7.66022	ACVRL1;SOX9
negative regulation of insulin secretion (GO:0046676)	2/17	0.120829	0.426756	0	0	3.62464	7.66022	CHGA;KCNB1
negative regulation of peptidyl-threonine phosphorylation (GO:0010801)	2/17	0.120829	0.426756	0	0	3.62464	7.66022	SPRED3;DDIT4
negative regulation of phagocytosis (GO:0050765)	2/17	0.120829	0.426756	0	0	3.62464	7.66022	ADIPOQ;DYSF
positive regulation of cytokine production involved in inflammatory response (GO:1900017)	2/17	0.120829	0.426756	0	0	3.62464	7.66022	IL6;HIF1A
positive regulation of regulated secretory pathway (GO:1903307)	2/17	0.120829	0.426756	0	0	3.62464	7.66022	KCNB1;CACNA1H
positive regulation of stem cell proliferation (GO:2000648)	2/17	0.120829	0.426756	0	0	3.62464	7.66022	GJA1;FERMT2
positive regulation of transcription of Notch receptor target (GO:0007221)	2/17	0.120829	0.426756	0	0	3.62464	7.66022	NOTCH3;PLXND1
positive regulation of protein kinase B signaling (GO:0051897)	9/161	0.120834	0.426756	0	0	1.61412	3.41119	PDGFRB;CSF3;GDF15;CCL3;OSM;AREG;FERMT2;EREG;HBEGF
negative regulation of protein binding (GO:0032091)	5/74	0.12298	0.433825	0	0	1.97274	4.13434	CDKN1A;CAV1;ADIPOQ;IFIT2;DACT1
regulation of potassium ion transmembrane transport (GO:1901379)	4/54	0.124997	0.440422	0	0	2.17697	4.52695	DPP6;KCNMB1;CAV1;KCNJ2
enzyme linked receptor protein signaling pathway (GO:0007167)	8/140	0.126419	0.44274	0	0	1.65154	3.41563	PDGFRB;SHC4;FLT1;LIF;BDKRB2;EPHB2;GFRA2;DDR2
regulation of blood circulation (GO:1903522)	3/35	0.126982	0.44274	0	0	2.54992	5.2623	KCNG2;BDKRB2;CACNA1H
cellular response to amyloid-beta (GO:1904646)	3/35	0.126982	0.44274	0	0	2.54992	5.2623	GJA1;ABCC1;ATP1A3
regulation of phosphatidylinositol 3-kinase activity (GO:0043551)	3/35	0.126982	0.44274	0	0	2.54992	5.2623	PDGFRB;FLT1;PRKD1
respiratory system development (GO:0060541)	3/35	0.126982	0.44274	0	0	2.54992	5.2623	PDPN;LOXL3;VEGFA
response to estrogen (GO:0043627)	3/35	0.126982	0.44274	0	0	2.54992	5.2623	CITED2;CAV1;RARA
lung development (GO:0030324)	3/35	0.126982	0.44274	0	0	2.54992	5.2623	PDPN;LOXL3;VEGFA
negative regulation of Ras protein signal transduction (GO:0046580)	3/35	0.126982	0.44274	0	0	2.54992	5.2623	RIPOR2;DLC1;EPHB2
peptidyl-tyrosine dephosphorylation (GO:0035335)	3/35	0.126982	0.44274	0	0	2.54992	5.2623	DUSP4;DUSP1;DUSP9
adenylate cyclase-activating G protein-coupled receptor signaling pathway (GO:0007189)	7/118	0.127577	0.443271	0	0	1.71793	3.53728	GLP1R;ADGRD1;ADM;S1PR3;GPR4;PTHLH;PF4
regulation of cellular response to stress (GO:0080135)	7/118	0.127577	0.443271	0	0	1.71793	3.53728	CEBPB;HSPB8;VASH1;CORO2B;ATF3;NPAS2;IER3
negative regulation of response to external stimulus (GO:0032102)	7/118	0.127577	0.443271	0	0	1.71793	3.53728	CDH5;CD109;SERPINE1;ADIPOQ;RORA;KLF4;PPARD
negative regulation of cysteine-type endopeptidase activity involved in apoptotic process (GO:0043154)	4/55	0.131249	0.450703	0	0	2.13418	4.33379	CDKN2D;KLF4;MMP9;VEGFA
positive regulation of response to DNA damage stimulus (GO:2001022)	4/55	0.131249	0.450703	0	0	2.13418	4.33379	SPRED3;PMAIP1;HIC1;NPAS2
regulation of MAP kinase activity (GO:0043405)	6/97	0.131475	0.450703	0	0	1.79546	3.64289	PDGFRB;FLT1;DUSP1;ADIPOQ;ROBO1;VEGFA
regulation of brown fat cell differentiation (GO:0090335)	2/18	0.132869	0.450703	0	0	3.39792	6.85834	PIM1;PTGS2
regulation of establishment or maintenance of cell polarity (GO:0032878)	2/18	0.132869	0.450703	0	0	3.39792	6.85834	RIPOR2;CDH5
cellular response to glucocorticoid stimulus (GO:0071385)	2/18	0.132869	0.450703	0	0	3.39792	6.85834	ZFP36;ZFP36L1
regulation of platelet aggregation (GO:0090330)	2/18	0.132869	0.450703	0	0	3.39792	6.85834	PDPN;ALOX12
regulation of presynapse assembly (GO:1905606)	2/18	0.132869	0.450703	0	0	3.39792	6.85834	GPC4;MDGA1
regulation of presynapse organization (GO:0099174)	2/18	0.132869	0.450703	0	0	3.39792	6.85834	GPC4;MDGA1
regulation of production of miRNAs involved in gene silencing by miRNA (GO:1903798)	2/18	0.132869	0.450703	0	0	3.39792	6.85834	MAP2K1;IL6
epithelial structure maintenance (GO:0010669)	2/18	0.132869	0.450703	0	0	3.39792	6.85834	MUC2;MUC13
regulation of vascular endothelial cell proliferation (GO:1905562)	2/18	0.132869	0.450703	0	0	3.39792	6.85834	FLT1;APLN
negative regulation of biosynthetic process (GO:0009890)	2/18	0.132869	0.450703	0	0	3.39792	6.85834	IL6;EMILIN1
negative regulation of peptide hormone secretion (GO:0090278)	2/18	0.132869	0.450703	0	0	3.39792	6.85834	CHGA;KCNB1
negative regulation of Rho protein signal transduction (GO:0035024)	2/18	0.132869	0.450703	0	0	3.39792	6.85834	RIPOR2;DLC1
negative regulation of tumor necrosis factor-mediated signaling pathway (GO:0010804)	2/18	0.132869	0.450703	0	0	3.39792	6.85834	ADIPOQ;F2RL1
positive regulation of fatty acid metabolic process (GO:0045923)	2/18	0.132869	0.450703	0	0	3.39792	6.85834	ADIPOQ;PPARD
positive regulation of lymphocyte chemotaxis (GO:0140131)	2/18	0.132869	0.450703	0	0	3.39792	6.85834	CCL4;CCL3
positive regulation of macrophage derived foam cell differentiation (GO:0010744)	2/18	0.132869	0.450703	0	0	3.39792	6.85834	CSF2;PF4
positive regulation of phosphoprotein phosphatase activity (GO:0032516)	2/18	0.132869	0.450703	0	0	3.39792	6.85834	PDGFRB;PPP1R15A
programmed necrotic cell death (GO:0097300)	2/18	0.132869	0.450703	0	0	3.39792	6.85834	RIPK3;ITPK1
regulation of T cell proliferation (GO:0042129)	5/76	0.133441	0.451625	0	0	1.91697	3.86095	CD274;CEBPB;IL6;RIPK3;TNFSF9
positive regulation of interleukin-6 production (GO:0032755)	5/76	0.133441	0.451625	0	0	1.91697	3.86095	IL1A;IL6;NOS2;F2RL1;EREG
adenylate cyclase-modulating G protein-coupled receptor signaling pathway (GO:0007188)	9/165	0.134497	0.453074	0	0	1.5724	3.15457	GLP1R;ADGRD1;GIPR;ADM;S1PR3;GPR4;INSL3;PTHLH;PF4
activation of adenylate cyclase activity (GO:0007190)	3/36	0.135077	0.453074	0	0	2.47252	4.94977	GLP1R;GIPR;ADORA2B
regulation of cardiac muscle contraction (GO:0055117)	3/36	0.135077	0.453074	0	0	2.47252	4.94977	HCN4;CHGA;STC1
cellular response to heat (GO:0034605)	3/36	0.135077	0.453074	0	0	2.47252	4.94977	IL1A;TCIM;HMOX1
regulation of ossification (GO:0030278)	3/36	0.135077	0.453074	0	0	2.47252	4.94977	SGMS2;SOX9;DDR2
regulation of receptor internalization (GO:0002090)	3/36	0.135077	0.453074	0	0	2.47252	4.94977	GREM1;DLG4;VEGFA
positive regulation of mitotic nuclear division (GO:0045840)	3/36	0.135077	0.453074	0	0	2.47252	4.94977	PDGFRB;IL1A;EREG
positive regulation of myeloid leukocyte differentiation (GO:0002763)	3/36	0.135077	0.453074	0	0	2.47252	4.94977	LIF;ZFP36L1;PF4
DNA damage response, signal transduction by p53 class mediator resulting in cell cycle arrest (GO:0006977)	4/56	0.137627	0.460416	0	0	2.09303	4.15091	BTG2;CDKN1A;GADD45A;E2F1
peptidyl-tyrosine modification (GO:0018212)	4/56	0.137627	0.460416	0	0	2.09303	4.15091	PDGFRB;FLT1;EPHB2;DDR2
negative regulation of DNA-binding transcription factor activity (GO:0043433)	8/143	0.137726	0.460416	0	0	1.61458	3.20089	NFKBIA;EGLN1;DDIT3;BHLHE40;PIM1;SIK1;KLF4;CD200
negative regulation of developmental process (GO:0051093)	5/77	0.138817	0.463032	0	0	1.89025	3.73248	GREM1;BNIP3;SOX9;VASH1;LOXL2
positive regulation of tumor necrosis factor production (GO:0032760)	5/77	0.138817	0.463032	0	0	1.89025	3.73248	IL1A;IL6;CCL3;EPHB2;PF4
regulation of p38MAPK cascade (GO:1900744)	3/37	0.143344	0.469594	0	0	2.39968	4.66139	DUSP1;GADD45A;VEGFA
negative regulation of stress-activated MAPK cascade (GO:0032873)	3/37	0.143344	0.469594	0	0	2.39968	4.66139	DUSP1;F2RL1;DACT1
neural crest cell migration (GO:0001755)	3/37	0.143344	0.469594	0	0	2.39968	4.66139	SEMA6B;SEMA7A;SEMA6D
negative regulation of Wnt signaling pathway (GO:0030178)	10/191	0.144011	0.469594	0	0	1.50598	2.91838	GREM1;AMER2;TMEM88;DDIT3;CAV1;DACT3;SOX9;TSKU;HIC1;DACT1
arachidonic acid metabolic process (GO:0019369)	4/57	0.144127	0.469594	0	0	2.05343	3.97761	ALOX12;PTGS2;MGLL;PTGES
regulation of mitotic nuclear division (GO:0007088)	4/57	0.144127	0.469594	0	0	2.05343	3.97761	PDGFRB;IL1A;DUSP1;EREG
monocarboxylic acid transport (GO:0015718)	4/57	0.144127	0.469594	0	0	2.05343	3.97761	SLCO3A1;ATP8B1;SLC16A6;SLC16A3
regulation of cell-cell adhesion mediated by cadherin (GO:2000047)	2/19	0.145164	0.469594	0	0	3.19788	6.17154	ADAM19;VEGFA
cardiac muscle cell contraction (GO:0086003)	2/19	0.145164	0.469594	0	0	3.19788	6.17154	CACNA1C;KCNJ2
regulation of glucose transmembrane transport (GO:0010827)	2/19	0.145164	0.469594	0	0	3.19788	6.17154	CLIP3;SLC2A1
regulation of leukocyte chemotaxis (GO:0002688)	2/19	0.145164	0.469594	0	0	3.19788	6.17154	IL6;F2RL1
regulation of mitochondrial membrane permeability (GO:0046902)	2/19	0.145164	0.469594	0	0	3.19788	6.17154	BNIP3;PMAIP1
DNA alkylation (GO:0006305)	2/19	0.145164	0.469594	0	0	3.19788	6.17154	DNMT3L;FOS
DNA methylation or demethylation (GO:0044728)	2/19	0.145164	0.469594	0	0	3.19788	6.17154	DNMT3L;FOS
regulation of peptidyl-serine phosphorylation of STAT protein (GO:0033139)	2/19	0.145164	0.469594	0	0	3.19788	6.17154	GADD45A;LIF
endocardial cushion morphogenesis (GO:0003203)	2/19	0.145164	0.469594	0	0	3.19788	6.17154	ACVRL1;SOX9
establishment of skin barrier (GO:0061436)	2/19	0.145164	0.469594	0	0	3.19788	6.17154	UGCG;ALOX12
fatty acid transmembrane transport (GO:1902001)	2/19	0.145164	0.469594	0	0	3.19788	6.17154	PRKAB2;SLC2A1
regulation of vascular endothelial growth factor signaling pathway (GO:1900746)	2/19	0.145164	0.469594	0	0	3.19788	6.17154	CCBE1;ROBO1
regulation of water loss via skin (GO:0033561)	2/19	0.145164	0.469594	0	0	3.19788	6.17154	UGCG;ALOX12
response to fatty acid (GO:0070542)	2/19	0.145164	0.469594	0	0	3.19788	6.17154	SOX9;FOXO3
leukotriene biosynthetic process (GO:0019370)	2/19	0.145164	0.469594	0	0	3.19788	6.17154	GGT5;GGT7
striated muscle cell differentiation (GO:0051146)	2/19	0.145164	0.469594	0	0	3.19788	6.17154	KDM6B;SIK1
maintenance of protein localization in organelle (GO:0072595)	2/19	0.145164	0.469594	0	0	3.19788	6.17154	HK2;HK1
negative regulation of nervous system development (GO:0051961)	2/19	0.145164	0.469594	0	0	3.19788	6.17154	IL6;SLIT1
negative regulation of striated muscle cell differentiation (GO:0051154)	2/19	0.145164	0.469594	0	0	3.19788	6.17154	FZD7;TMEM119
positive regulation of macrophage migration (GO:1905523)	2/19	0.145164	0.469594	0	0	3.19788	6.17154	RARRES2;CCL3
prostaglandin biosynthetic process (GO:0001516)	2/19	0.145164	0.469594	0	0	3.19788	6.17154	PTGS2;PTGES
regulation of anatomical structure morphogenesis (GO:0022603)	7/123	0.148715	0.473368	0	0	1.64345	3.13197	EGLN1;IL6;PLXND1;ADGRA2;HMOX1;VASH1;FERMT2
regulation of ion transport (GO:0043269)	5/79	0.149847	0.473368	0	0	1.83897	3.49062	ITGB3;STC1;SYT15;SIK1;KCNJ2
chordate embryonic development (GO:0043009)	4/58	0.150745	0.473368	0	0	2.0153	3.81327	COL1A1;XYLT1;DACT1;VEGFA
negative regulation of neuron projection development (GO:0010977)	4/58	0.150745	0.473368	0	0	2.0153	3.81327	EFNA1;LINGO1;RTN4RL2;TSKU
positive regulation of mitochondrion organization (GO:0010822)	4/58	0.150745	0.473368	0	0	2.0153	3.81327	BNIP3;PMAIP1;MGARP;MMP9
positive regulation of protein binding (GO:0032092)	4/58	0.150745	0.473368	0	0	2.0153	3.81327	CSF3;CAV1;MMP9;DACT1
ventricular septum development (GO:0003281)	3/38	0.151774	0.473368	0	0	2.33099	4.39477	CITED2;SLIT3;ROBO1
cellular response to tumor necrosis factor (GO:0071356)	10/194	0.154383	0.473368	0	0	1.48119	2.76734	NFKBIA;ZFP36;CCL8;TNFRSF9;CCL4;CCL3;TNFSF9;HAS2;FOXO3;ZFP36L1
negative regulation of extrinsic apoptotic signaling pathway (GO:2001237)	5/80	0.155497	0.473368	0	0	1.81435	3.37675	IL1A;CSF2;SERPINE1;HMOX1;PF4
neuron projection development (GO:0031175)	9/171	0.156424	0.473368	0	0	1.51369	2.80818	IL6;BTG2;DLG4;PTPRM;STMN4;LAMB1;EPHB2;TSKU;GAS7
cellular monovalent inorganic cation homeostasis (GO:0030004)	2/20	0.157682	0.473368	0	0	3.02006	5.57857	ATP1A3;KCNJ2
regulation of fibroblast growth factor receptor signaling pathway (GO:0040036)	2/20	0.157682	0.473368	0	0	3.02006	5.57857	CREB3L1;APLN
regulation of lymphocyte differentiation (GO:0045619)	2/20	0.157682	0.473368	0	0	3.02006	5.57857	PRDM1;ZFP36L1
embryonic digestive tract development (GO:0048566)	2/20	0.157682	0.473368	0	0	3.02006	5.57857	RARRES2;RBPMS2
regulation of protein modification by small protein conjugation or removal (GO:1903320)	2/20	0.157682	0.473368	0	0	3.02006	5.57857	EPAS1;HIF1A
fatty acid transport (GO:0015908)	2/20	0.157682	0.473368	0	0	3.02006	5.57857	FABP4;PPARD
regulation of T cell migration (GO:2000404)	2/20	0.157682	0.473368	0	0	3.02006	5.57857	RIPOR2;CD200
negative regulation of dephosphorylation (GO:0035305)	2/20	0.157682	0.473368	0	0	3.02006	5.57857	PPP1R15A;PPP1R16B
negative regulation of viral life cycle (GO:1903901)	2/20	0.157682	0.473368	0	0	3.02006	5.57857	PTX3;TRIM15
positive regulation of activated T cell proliferation (GO:0042104)	2/20	0.157682	0.473368	0	0	3.02006	5.57857	TNFSF9;IL27RA
protein localization to membrane (GO:0072657)	10/195	0.157922	0.473368	0	0	1.47311	2.71885	TRARG1;DPP6;TMEM88;KCNB1;DLG4;CAV1;ADIPOQ;ITGB7;SYNE3;FERMT2
regulation of nitric-oxide synthase activity (GO:0050999)	3/39	0.160357	0.473368	0	0	2.26613	4.14781	IL1A;CAV1;HIF1A
regulation of peptidyl-threonine phosphorylation (GO:0010799)	3/39	0.160357	0.473368	0	0	2.26613	4.14781	SPRED3;CEMIP;DDIT4
negative regulation of cellular metabolic process (GO:0031324)	3/39	0.160357	0.473368	0	0	2.26613	4.14781	DLG4;ITGB3;PTX3
positive regulation of tumor necrosis factor superfamily cytokine production (GO:1903557)	5/81	0.161233	0.473368	0	0	1.79039	3.26729	IL1A;IL6;CCL3;EPHB2;PF4
antifungal humoral response (GO:0019732)	1/5	0.165568	0.473368	0	0	6.79049	12.2118	RARRES2
regulation of adherens junction organization (GO:1903391)	1/5	0.165568	0.473368	0	0	6.79049	12.2118	VEGFA
regulation of astrocyte activation (GO:0061888)	1/5	0.165568	0.473368	0	0	6.79049	12.2118	IL6
axon choice point recognition (GO:0016198)	1/5	0.165568	0.473368	0	0	6.79049	12.2118	ROBO1
regulation of blood coagulation, intrinsic pathway (GO:2000266)	1/5	0.165568	0.473368	0	0	6.79049	12.2118	SERPING1
camera-type eye photoreceptor cell differentiation (GO:0060219)	1/5	0.165568	0.473368	0	0	6.79049	12.2118	SOX9
regulation of chloride transport (GO:2001225)	1/5	0.165568	0.473368	0	0	6.79049	12.2118	ATP8B1
caveola assembly (GO:0070836)	1/5	0.165568	0.473368	0	0	6.79049	12.2118	CAV1
caveolin-mediated endocytosis (GO:0072584)	1/5	0.165568	0.473368	0	0	6.79049	12.2118	CAV1
cellular response to cGMP (GO:0071321)	1/5	0.165568	0.473368	0	0	6.79049	12.2118	HCN4
cellular response to heparin (GO:0071504)	1/5	0.165568	0.473368	0	0	6.79049	12.2118	SOX9
cellular response to macrophage colony-stimulating factor stimulus (GO:0036006)	1/5	0.165568	0.473368	0	0	6.79049	12.2118	PDE1B
regulation of glycoprotein metabolic process (GO:1903018)	1/5	0.165568	0.473368	0	0	6.79049	12.2118	PTX3
regulation of growth hormone receptor signaling pathway (GO:0060398)	1/5	0.165568	0.473368	0	0	6.79049	12.2118	GDF15
regulation of guanylate cyclase activity (GO:0031282)	1/5	0.165568	0.473368	0	0	6.79049	12.2118	NOS2
regulation of heart growth (GO:0060420)	1/5	0.165568	0.473368	0	0	6.79049	12.2118	DUSP9
cellular response to salt stress (GO:0071472)	1/5	0.165568	0.473368	0	0	6.79049	12.2118	ZFP36L1
cellular response to vitamin D (GO:0071305)	1/5	0.165568	0.473368	0	0	6.79049	12.2118	PIM1
cerebral cortex neuron differentiation (GO:0021895)	1/5	0.165568	0.473368	0	0	6.79049	12.2118	CHD5
regulation of inward rectifier potassium channel activity (GO:1901979)	1/5	0.165568	0.473368	0	0	6.79049	12.2118	CAV1
regulation of kidney development (GO:0090183)	1/5	0.165568	0.473368	0	0	6.79049	12.2118	SOX9
coronary artery morphogenesis (GO:0060982)	1/5	0.165568	0.473368	0	0	6.79049	12.2118	VEGFA
regulation of microvillus assembly (GO:0032534)	1/5	0.165568	0.473368	0	0	6.79049	12.2118	ATP8B1
deoxyribonucleotide metabolic process (GO:0009262)	1/5	0.165568	0.473368	0	0	6.79049	12.2118	RRM2
determination of dorsal/ventral asymmetry (GO:0048262)	1/5	0.165568	0.473368	0	0	6.79049	12.2118	GREM1
determination of left/right asymmetry in lateral mesoderm (GO:0003140)	1/5	0.165568	0.473368	0	0	6.79049	12.2118	CITED2
regulation of natural killer cell differentiation (GO:0032823)	1/5	0.165568	0.473368	0	0	6.79049	12.2118	PRDM1
disaccharide biosynthetic process (GO:0046351)	1/5	0.165568	0.473368	0	0	6.79049	12.2118	SLC2A1
regulation of phosphatidylinositol biosynthetic process (GO:0010511)	1/5	0.165568	0.473368	0	0	6.79049	12.2118	HTR2A
regulation of plasma membrane organization (GO:1903729)	1/5	0.165568	0.473368	0	0	6.79049	12.2118	MYH9
embryonic viscerocranium morphogenesis (GO:0048703)	1/5	0.165568	0.473368	0	0	6.79049	12.2118	MTHFD1L
enamel mineralization (GO:0070166)	1/5	0.165568	0.473368	0	0	6.79049	12.2118	FAM20A
regulation of retinal ganglion cell axon guidance (GO:0090259)	1/5	0.165568	0.473368	0	0	6.79049	12.2118	VEGFA
exocyst localization (GO:0051601)	1/5	0.165568	0.473368	0	0	6.79049	12.2118	TNFAIP2
fructose 2,6-bisphosphate metabolic process (GO:0006003)	1/5	0.165568	0.473368	0	0	6.79049	12.2118	PFKFB3
glial cell-derived neurotrophic factor receptor signaling pathway (GO:0035860)	1/5	0.165568	0.473368	0	0	6.79049	12.2118	GDF15
regulation of type B pancreatic cell apoptotic process (GO:2000674)	1/5	0.165568	0.473368	0	0	6.79049	12.2118	IL6
glucose import in response to insulin stimulus (GO:0044381)	1/5	0.165568	0.473368	0	0	6.79049	12.2118	TRARG1
glucosylceramide metabolic process (GO:0006678)	1/5	0.165568	0.473368	0	0	6.79049	12.2118	UGCG
glutathione transport (GO:0034635)	1/5	0.165568	0.473368	0	0	6.79049	12.2118	ABCC1
regulation of voltage-gated sodium channel activity (GO:1905150)	1/5	0.165568	0.473368	0	0	6.79049	12.2118	FGF11
response to cGMP (GO:0070305)	1/5	0.165568	0.473368	0	0	6.79049	12.2118	HCN4
histone citrullination (GO:0036414)	1/5	0.165568	0.473368	0	0	6.79049	12.2118	PADI4
response to macrophage colony-stimulating factor (GO:0036005)	1/5	0.165568	0.473368	0	0	6.79049	12.2118	PDE1B
histone H3-K27 demethylation (GO:0071557)	1/5	0.165568	0.473368	0	0	6.79049	12.2118	KDM6B
SA node cell to atrial cardiac muscle cell signaling (GO:0086018)	1/5	0.165568	0.473368	0	0	6.79049	12.2118	HCN4
Schwann cell differentiation (GO:0014037)	1/5	0.165568	0.473368	0	0	6.79049	12.2118	EGR2
left/right axis specification (GO:0070986)	1/5	0.165568	0.473368	0	0	6.79049	12.2118	CITED2
mature conventional dendritic cell differentiation (GO:0097029)	1/5	0.165568	0.473368	0	0	6.79049	12.2118	F2RL1
melanin biosynthetic process (GO:0042438)	1/5	0.165568	0.473368	0	0	6.79049	12.2118	TRPC1
membrane depolarization during AV node cell action potential (GO:0086045)	1/5	0.165568	0.473368	0	0	6.79049	12.2118	CACNA1C
membrane depolarization during SA node cell action potential (GO:0086046)	1/5	0.165568	0.473368	0	0	6.79049	12.2118	HCN4
metanephric nephron tubule morphogenesis (GO:0072282)	1/5	0.165568	0.473368	0	0	6.79049	12.2118	SOX9
ubiquitin-dependent SMAD protein catabolic process (GO:0030579)	1/5	0.165568	0.473368	0	0	6.79049	12.2118	TGFB1I1
vascular endothelial growth factor receptor-2 signaling pathway (GO:0036324)	1/5	0.165568	0.473368	0	0	6.79049	12.2118	VEGFA
monocyte extravasation (GO:0035696)	1/5	0.165568	0.473368	0	0	6.79049	12.2118	PECAM1
mRNA cleavage involved in gene silencing by miRNA (GO:0035279)	1/5	0.165568	0.473368	0	0	6.79049	12.2118	AGO2
negative regulation of blood coagulation, intrinsic pathway (GO:2000267)	1/5	0.165568	0.473368	0	0	6.79049	12.2118	SERPING1
negative regulation of CD4-positive, alpha-beta T cell differentiation (GO:0043371)	1/5	0.165568	0.473368	0	0	6.79049	12.2118	RUNX3
negative regulation of cysteine-type endopeptidase activity involved in apoptotic signaling pathway (GO:2001268)	1/5	0.165568	0.473368	0	0	6.79049	12.2118	MMP9
negative regulation of leukocyte adhesion to vascular endothelial cell (GO:1904995)	1/5	0.165568	0.473368	0	0	6.79049	12.2118	KLF4
negative regulation of lipid transport (GO:0032369)	1/5	0.165568	0.473368	0	0	6.79049	12.2118	ITGB3
negative regulation of metallopeptidase activity (GO:1905049)	1/5	0.165568	0.473368	0	0	6.79049	12.2118	TIMP1
negative regulation of oxidative stress-induced neuron intrinsic apoptotic signaling pathway (GO:1903377)	1/5	0.165568	0.473368	0	0	6.79049	12.2118	HIF1A
negative regulation of PERK-mediated unfolded protein response (GO:1903898)	1/5	0.165568	0.473368	0	0	6.79049	12.2118	PPP1R15A
negative regulation of pinocytosis (GO:0048550)	1/5	0.165568	0.473368	0	0	6.79049	12.2118	CAV1
negative regulation of plasminogen activation (GO:0010757)	1/5	0.165568	0.473368	0	0	6.79049	12.2118	SERPINE1
negative regulation of protein acetylation (GO:1901984)	1/5	0.165568	0.473368	0	0	6.79049	12.2118	KLF15
negative regulation of RNA polymerase II regulatory region sequence-specific DNA binding (GO:1903026)	1/5	0.165568	0.473368	0	0	6.79049	12.2118	DDIT3
negative regulation of synapse organization (GO:1905809)	1/5	0.165568	0.473368	0	0	6.79049	12.2118	SLIT1
negative regulation of transforming growth factor beta1 production (GO:0032911)	1/5	0.165568	0.473368	0	0	6.79049	12.2118	TSKU
negative regulation of vascular endothelial cell proliferation (GO:1905563)	1/5	0.165568	0.473368	0	0	6.79049	12.2118	FLT1
nephron tubule formation (GO:0072079)	1/5	0.165568	0.473368	0	0	6.79049	12.2118	SOX9
neutral lipid catabolic process (GO:0046461)	1/5	0.165568	0.473368	0	0	6.79049	12.2118	MGLL
non-canonical Wnt signaling pathway via MAPK cascade (GO:0038030)	1/5	0.165568	0.473368	0	0	6.79049	12.2118	FZD7
peripheral nervous system neuron differentiation (GO:0048934)	1/5	0.165568	0.473368	0	0	6.79049	12.2118	RUNX3
positive regulation of amine transport (GO:0051954)	1/5	0.165568	0.473368	0	0	6.79049	12.2118	KCNB1
positive regulation of anoikis (GO:2000210)	1/5	0.165568	0.473368	0	0	6.79049	12.2118	SIK1
positive regulation of axon extension involved in axon guidance (GO:0048842)	1/5	0.165568	0.473368	0	0	6.79049	12.2118	VEGFA
positive regulation of cAMP-dependent protein kinase activity (GO:2000481)	1/5	0.165568	0.473368	0	0	6.79049	12.2118	ADIPOQ
positive regulation of cardiac muscle contraction (GO:0060452)	1/5	0.165568	0.473368	0	0	6.79049	12.2118	CHGA
positive regulation of CD8-positive, alpha-beta T cell differentiation (GO:0043378)	1/5	0.165568	0.473368	0	0	6.79049	12.2118	RUNX3
positive regulation of cell proliferation involved in heart morphogenesis (GO:2000138)	1/5	0.165568	0.473368	0	0	6.79049	12.2118	PIM1
positive regulation of glial cell proliferation (GO:0060252)	1/5	0.165568	0.473368	0	0	6.79049	12.2118	IL6
positive regulation of heat generation (GO:0031652)	1/5	0.165568	0.473368	0	0	6.79049	12.2118	PTGS2
positive regulation of leukocyte mediated immunity (GO:0002705)	1/5	0.165568	0.473368	0	0	6.79049	12.2118	NOS2
positive regulation of long-term synaptic depression (GO:1900454)	1/5	0.165568	0.473368	0	0	6.79049	12.2118	KCNB1
positive regulation of low-density lipoprotein receptor activity (GO:1905599)	1/5	0.165568	0.473368	0	0	6.79049	12.2118	FGF21
positive regulation of neutrophil extravasation (GO:2000391)	1/5	0.165568	0.473368	0	0	6.79049	12.2118	RIPOR2
positive regulation of nucleotide-binding oligomerization domain containing signaling pathway (GO:0070426)	1/5	0.165568	0.473368	0	0	6.79049	12.2118	SLC15A3
positive regulation of peroxisome proliferator activated receptor signaling pathway (GO:0035360)	1/5	0.165568	0.473368	0	0	6.79049	12.2118	CITED2
positive regulation of prostaglandin biosynthetic process (GO:0031394)	1/5	0.165568	0.473368	0	0	6.79049	12.2118	PTGS2
positive regulation of transcription from RNA polymerase II promoter involved in heart development (GO:1901228)	1/5	0.165568	0.473368	0	0	6.79049	12.2118	GREM1
protein citrullination (GO:0018101)	1/5	0.165568	0.473368	0	0	6.79049	12.2118	PADI4
protein K29-linked deubiquitination (GO:0035523)	1/5	0.165568	0.473368	0	0	6.79049	12.2118	USP13
protein lipoylation (GO:0009249)	1/5	0.165568	0.473368	0	0	6.79049	12.2118	NNAT
protein localization to membrane raft (GO:1903044)	1/5	0.165568	0.473368	0	0	6.79049	12.2118	CAV1
ephrin receptor signaling pathway (GO:0048013)	5/82	0.167053	0.475829	0	0	1.76704	3.16202	EFNA1;EFNA3;EPHB2;MMP9;AP2M1
positive regulation of DNA-binding transcription factor activity (GO:0051091)	12/246	0.167947	0.475829	0	0	1.39797	2.49412	NFKBIA;CSF3;IL6;RIPK3;SLCO3A1;DDIT3;CAV1;TRIM15;PRKD1;CD200;DDR2;VEGFA
neuron differentiation (GO:0030182)	9/174	0.168001	0.475829	0	0	1.48594	2.65059	UGCG;MAP2K1;FZD7;DDIT4;INHBA;RUNX3;ASCL2;RUNX2;VEGFA
negative regulation of intracellular signal transduction (GO:1902532)	10/198	0.168775	0.475829	0	0	1.44937	2.57871	EPM2A;DUSP1;DDIT3;TSPAN6;CAV1;TNIP3;DDIT4;ADIPOQ;RORA;MMP9
bone development (GO:0060348)	3/40	0.169082	0.475829	0	0	2.20476	3.91868	GJA1;MMP13;STC1
fatty acid derivative biosynthetic process (GO:1901570)	3/40	0.169082	0.475829	0	0	2.20476	3.91868	GGT5;GGT7;ALOX12
lymphocyte migration (GO:0072676)	3/40	0.169082	0.475829	0	0	2.20476	3.91868	CCL8;CCL4;CCL3
sulfur compound catabolic process (GO:0044273)	3/40	0.169082	0.475829	0	0	2.20476	3.91868	GGT5;GGT7;BGN
negative regulation of cell-substrate adhesion (GO:0010812)	3/40	0.169082	0.475829	0	0	2.20476	3.91868	ACER2;FZD7;CORO2B
negative regulation of I-kappaB kinase/NF-kappaB signaling (GO:0043124)	3/40	0.169082	0.475829	0	0	2.20476	3.91868	TNIP3;ADIPOQ;RORA
positive regulation of cation channel activity (GO:2001259)	3/40	0.169082	0.475829	0	0	2.20476	3.91868	JPH2;STAC2;EPHB2
regulation of anoikis (GO:2000209)	2/21	0.170392	0.475829	0	0	2.86096	5.06291	CAV1;SIK1
calcium ion transport into cytosol (GO:0060402)	2/21	0.170392	0.475829	0	0	2.86096	5.06291	JPH2;CACNA1C
chondroitin sulfate biosynthetic process (GO:0030206)	2/21	0.170392	0.475829	0	0	2.86096	5.06291	CHST11;BGN
regulation of lipid catabolic process (GO:0050994)	2/21	0.170392	0.475829	0	0	2.86096	5.06291	HCAR2;RARRES2
endocardial cushion development (GO:0003197)	2/21	0.170392	0.475829	0	0	2.86096	5.06291	ACVRL1;SOX9
focal adhesion assembly (GO:0048041)	2/21	0.170392	0.475829	0	0	2.86096	5.06291	DLC1;FERMT2
hydrogen peroxide catabolic process (GO:0042744)	2/21	0.170392	0.475829	0	0	2.86096	5.06291	GPX3;PXDN
NAD biosynthetic process (GO:0009435)	2/21	0.170392	0.475829	0	0	2.86096	5.06291	NAMPT;PTGS2
negative regulation of ion transmembrane transporter activity (GO:0032413)	2/21	0.170392	0.475829	0	0	2.86096	5.06291	TCAF2;MMP9
negative regulation of response to wounding (GO:1903035)	2/21	0.170392	0.475829	0	0	2.86096	5.06291	CD109;SERPINE1
neuron apoptotic process (GO:0051402)	2/21	0.170392	0.475829	0	0	2.86096	5.06291	BNIP3;GAPDH
positive regulation of glycolytic process (GO:0045821)	2/21	0.170392	0.475829	0	0	2.86096	5.06291	PFKFB3;HIF1A
positive regulation of immune system process (GO:0002684)	2/21	0.170392	0.475829	0	0	2.86096	5.06291	HCAR2;VEGFA
positive regulation of purine nucleotide metabolic process (GO:1900544)	2/21	0.170392	0.475829	0	0	2.86096	5.06291	PFKFB3;HIF1A
negative regulation of response to stimulus (GO:0048585)	4/61	0.171264	0.477821	0	0	1.90893	3.3684	GGT7;COL3A1;KIF26A;KLF4
regulation of defense response (GO:0031347)	5/83	0.172955	0.48209	0	0	1.7443	3.06076	ZBP1;SEMA7A;PTGS2;MGLL;PTGES
regulation of cell development (GO:0060284)	3/41	0.177941	0.491408	0	0	2.14663	3.70574	ADGRA2;BHLHE40;ASCL2
regulation of filopodium assembly (GO:0051489)	3/41	0.177941	0.491408	0	0	2.14663	3.70574	PPP1R16B;RIPOR2;MYO10
regulation of release of cytochrome c from mitochondria (GO:0090199)	3/41	0.177941	0.491408	0	0	2.14663	3.70574	BNIP3;PMAIP1;MMP9
gluconeogenesis (GO:0006094)	3/41	0.177941	0.491408	0	0	2.14663	3.70574	PGK1;GAPDH;PGM1
response to growth factor (GO:0070848)	3/41	0.177941	0.491408	0	0	2.14663	3.70574	ACVRL1;KLF4;BMPR1B
keratinocyte differentiation (GO:0030216)	3/41	0.177941	0.491408	0	0	2.14663	3.70574	TGM1;UGCG;EREG
T cell differentiation (GO:0030217)	3/41	0.177941	0.491408	0	0	2.14663	3.70574	DLL4;RIPK3;ZFP36L1
response to insulin (GO:0032868)	5/84	0.178936	0.491408	0	0	1.72213	2.96331	TRARG1;INSIG1;ADIPOQ;LPIN1;ZFP36L1
response to calcium ion (GO:0051592)	6/107	0.181276	0.491408	0	0	1.61685	2.76116	RASA4;KCNMB1;CAV1;TRPC1;CHP2;SYT15
regulation of voltage-gated calcium channel activity (GO:1901385)	2/22	0.183263	0.491408	0	0	2.71777	4.61161	GPR35;STAC2
negative regulation of B cell activation (GO:0050869)	2/22	0.183263	0.491408	0	0	2.71777	4.61161	INHBA;INHA
negative regulation of protein dephosphorylation (GO:0035308)	2/22	0.183263	0.491408	0	0	2.71777	4.61161	PPP1R15A;PPP1R16B
negative regulation of small molecule metabolic process (GO:0062014)	2/22	0.183263	0.491408	0	0	2.71777	4.61161	ADIPOQ;SIK1
positive regulation of amyloid precursor protein catabolic process (GO:1902993)	2/22	0.183263	0.491408	0	0	2.71777	4.61161	EFNA1;EFNA3
positive regulation of axon extension (GO:0045773)	2/22	0.183263	0.491408	0	0	2.71777	4.61161	SEMA7A;VEGFA
positive regulation of calcium ion transmembrane transporter activity (GO:1901021)	2/22	0.183263	0.491408	0	0	2.71777	4.61161	JPH2;STAC2
positive regulation of neural precursor cell proliferation (GO:2000179)	2/22	0.183263	0.491408	0	0	2.71777	4.61161	DLL4;VEGFA
G1/S transition of mitotic cell cycle (GO:0000082)	5/85	0.184993	0.491408	0	0	1.70051	2.86951	CDKN2D;CDKN1A;RRM2;E2F1;INHBA
negative regulation of defense response (GO:0031348)	5/85	0.184993	0.491408	0	0	1.70051	2.86951	CDH5;ADIPOQ;RORA;KLF4;PPARD
cell cycle G1/S phase transition (GO:0044843)	4/63	0.185452	0.491408	0	0	1.84403	3.10712	CDKN2D;CDKN1A;E2F1;INHBA
regulation of extrinsic apoptotic signaling pathway via death domain receptors (GO:1902041)	3/42	0.186924	0.491408	0	0	2.09148	3.50752	SERPINE1;HMOX1;PMAIP1
potassium ion import across plasma membrane (GO:1990573)	3/42	0.186924	0.491408	0	0	2.09148	3.50752	HCN4;ATP1A3;KCNJ2
negative regulation of transcription by RNA polymerase II (GO:0000122)	29/684	0.187608	0.491408	0	0	1.2097	2.02432	CEBPB;CITED2;PRDM1;FOXO3;ASCL2;LOXL2;DLL4;ZFP36;NFIL3;MXI1;E2F1;SOX9;DACT1;JUN;GADD45A;CAV1;MITF;KLF4;RUNX3;HIC1;SAP30;VEGFA;EFNA1;DDIT3;BHLHE40;RARA;MXD1;ATF3;PPARD
positive regulation of signal transduction (GO:0009967)	12/252	0.188133	0.491408	0	0	1.36259	2.27635	DLL4;CCBE1;ESM1;IL6;CITED2;DLG4;ITGB3;ADIPOQ;LOXL3;HIF1A;ROBO1;DACT1
regulation of neuron death (GO:1901214)	5/86	0.191124	0.491408	0	0	1.67943	2.77918	CHGA;EGLN3;DDIT4;FOS;CD200
negative regulation of phosphorylation (GO:0042326)	5/86	0.191124	0.491408	0	0	1.67943	2.77918	CDKN2D;CDKN1A;INHBA;EPHB2;INHA
lipid transport (GO:0006869)	6/109	0.19204	0.491408	0	0	1.58529	2.61582	UGCG;PRELID2;CHKA;SLCO3A1;ATP8B1;PPARD
antimicrobial humoral immune response mediated by antimicrobial peptide (GO:0061844)	4/64	0.192685	0.491408	0	0	1.8132	2.9858	PPBP;CXCL2;GAPDH;PF4
adherens junction maintenance (GO:0034334)	1/6	0.19524	0.491408	0	0	5.43211	8.8735	FERMT2
amylin receptor signaling pathway (GO:0097647)	1/6	0.19524	0.491408	0	0	5.43211	8.8735	ADM
regulation of adiponectin secretion (GO:0070163)	1/6	0.19524	0.491408	0	0	5.43211	8.8735	HCAR2
regulation of anion channel activity (GO:0010359)	1/6	0.19524	0.491408	0	0	5.43211	8.8735	TCAF2
aspartate metabolic process (GO:0006531)	1/6	0.19524	0.491408	0	0	5.43211	8.8735	ASS1
B cell chemotaxis (GO:0035754)	1/6	0.19524	0.491408	0	0	5.43211	8.8735	CH25H
blood vessel endothelial cell proliferation involved in sprouting angiogenesis (GO:0002043)	1/6	0.19524	0.491408	0	0	5.43211	8.8735	ACVRL1
regulation of collagen fibril organization (GO:1904026)	1/6	0.19524	0.491408	0	0	5.43211	8.8735	EMILIN1
regulation of endothelial cell-matrix adhesion via fibronectin (GO:1904904)	1/6	0.19524	0.491408	0	0	5.43211	8.8735	MMP12
cellular response to cold (GO:0070417)	1/6	0.19524	0.491408	0	0	5.43211	8.8735	NFKBIA
regulation of glomerular filtration (GO:0003093)	1/6	0.19524	0.491408	0	0	5.43211	8.8735	F2RL1
regulation of glucagon secretion (GO:0070092)	1/6	0.19524	0.491408	0	0	5.43211	8.8735	IL6
regulation of hormone biosynthetic process (GO:0046885)	1/6	0.19524	0.491408	0	0	5.43211	8.8735	HIF1A
regulation of hydrogen peroxide metabolic process (GO:0010310)	1/6	0.19524	0.491408	0	0	5.43211	8.8735	MMP3
regulation of immature T cell proliferation in thymus (GO:0033084)	1/6	0.19524	0.491408	0	0	5.43211	8.8735	IL1A
regulation of macromolecule biosynthetic process (GO:0010556)	1/6	0.19524	0.491408	0	0	5.43211	8.8735	MITF
regulation of mitotic sister chromatid segregation (GO:0033047)	1/6	0.19524	0.491408	0	0	5.43211	8.8735	DUSP1
regulation of mitotic spindle checkpoint (GO:1903504)	1/6	0.19524	0.491408	0	0	5.43211	8.8735	DUSP1
dermatan sulfate proteoglycan metabolic process (GO:0050655)	1/6	0.19524	0.491408	0	0	5.43211	8.8735	DSEL
regulation of neutrophil extravasation (GO:2000389)	1/6	0.19524	0.491408	0	0	5.43211	8.8735	RIPOR2
regulation of nitric oxide mediated signal transduction (GO:0010749)	1/6	0.19524	0.491408	0	0	5.43211	8.8735	VEGFA
regulation of nucleotide-binding oligomerization domain containing 2 signaling pathway (GO:0070432)	1/6	0.19524	0.491408	0	0	5.43211	8.8735	SLC15A3
epithelial tube formation (GO:0072175)	1/6	0.19524	0.491408	0	0	5.43211	8.8735	SOX9
regulation of relaxation of cardiac muscle (GO:1901897)	1/6	0.19524	0.491408	0	0	5.43211	8.8735	CHGA
regulation of T-helper 17 cell lineage commitment (GO:2000328)	1/6	0.19524	0.491408	0	0	5.43211	8.8735	LOXL3
glomerular epithelial cell differentiation (GO:0072311)	1/6	0.19524	0.491408	0	0	5.43211	8.8735	KLF15
glomerulus vasculature development (GO:0072012)	1/6	0.19524	0.491408	0	0	5.43211	8.8735	PECAM1
regulation of type B pancreatic cell proliferation (GO:0061469)	1/6	0.19524	0.491408	0	0	5.43211	8.8735	NR4A1
release of sequestered calcium ion into cytosol by sarcoplasmic reticulum (GO:0014808)	1/6	0.19524	0.491408	0	0	5.43211	8.8735	CCL3
renal filtration cell differentiation (GO:0061318)	1/6	0.19524	0.491408	0	0	5.43211	8.8735	KLF15
response to heparin (GO:0071503)	1/6	0.19524	0.491408	0	0	5.43211	8.8735	SOX9
response to peptidoglycan (GO:0032494)	1/6	0.19524	0.491408	0	0	5.43211	8.8735	IL6
retinal ganglion cell axon guidance (GO:0031290)	1/6	0.19524	0.491408	0	0	5.43211	8.8735	PTPRM
IMP biosynthetic process (GO:0006188)	1/6	0.19524	0.491408	0	0	5.43211	8.8735	AMPD3
leucine transport (GO:0015820)	1/6	0.19524	0.491408	0	0	5.43211	8.8735	SLC7A5
spinal cord dorsal/ventral patterning (GO:0021513)	1/6	0.19524	0.491408	0	0	5.43211	8.8735	DLL4
lipoxin metabolic process (GO:2001300)	1/6	0.19524	0.491408	0	0	5.43211	8.8735	ALOX12
T-helper 17 cell lineage commitment (GO:0072540)	1/6	0.19524	0.491408	0	0	5.43211	8.8735	IL6
T-tubule organization (GO:0033292)	1/6	0.19524	0.491408	0	0	5.43211	8.8735	DYSF
mineralocorticoid biosynthetic process (GO:0006705)	1/6	0.19524	0.491408	0	0	5.43211	8.8735	CACNA1H
mitochondrial protein catabolic process (GO:0035694)	1/6	0.19524	0.491408	0	0	5.43211	8.8735	BNIP3
xenobiotic transport across blood-brain barrier (GO:1990962)	1/6	0.19524	0.491408	0	0	5.43211	8.8735	ABCC1
morphogenesis of an endothelium (GO:0003159)	1/6	0.19524	0.491408	0	0	5.43211	8.8735	ACVRL1
N-acetylneuraminate catabolic process (GO:0019262)	1/6	0.19524	0.491408	0	0	5.43211	8.8735	NPL
negative regulation of amino acid transport (GO:0051956)	1/6	0.19524	0.491408	0	0	5.43211	8.8735	SLC43A1
negative regulation of amyloid precursor protein biosynthetic process (GO:0042985)	1/6	0.19524	0.491408	0	0	5.43211	8.8735	AGO2
negative regulation of blood vessel endothelial cell proliferation involved in sprouting angiogenesis (GO:1903588)	1/6	0.19524	0.491408	0	0	5.43211	8.8735	DLL4
negative regulation of cardiac muscle cell differentiation (GO:2000726)	1/6	0.19524	0.491408	0	0	5.43211	8.8735	FZD7
negative regulation of CD8-positive, alpha-beta T cell activation (GO:2001186)	1/6	0.19524	0.491408	0	0	5.43211	8.8735	CD274
negative regulation of fat cell proliferation (GO:0070345)	1/6	0.19524	0.491408	0	0	5.43211	8.8735	E2F1
negative regulation of lens fiber cell differentiation (GO:1902747)	1/6	0.19524	0.491408	0	0	5.43211	8.8735	SPRED3
negative regulation of meiotic cell cycle (GO:0051447)	1/6	0.19524	0.491408	0	0	5.43211	8.8735	DUSP1
negative regulation of neuron migration (GO:2001223)	1/6	0.19524	0.491408	0	0	5.43211	8.8735	COL3A1
negative regulation of triglyceride metabolic process (GO:0090209)	1/6	0.19524	0.491408	0	0	5.43211	8.8735	SIK1
neutrophil extravasation (GO:0072672)	1/6	0.19524	0.491408	0	0	5.43211	8.8735	PECAM1
peripheral nervous system neuron development (GO:0048935)	1/6	0.19524	0.491408	0	0	5.43211	8.8735	RUNX3
plasma membrane raft assembly (GO:0044854)	1/6	0.19524	0.491408	0	0	5.43211	8.8735	CAV1
positive regulation of anion transport (GO:1903793)	1/6	0.19524	0.491408	0	0	5.43211	8.8735	CEBPB
positive regulation of autophagy of mitochondrion in response to mitochondrial depolarization (GO:1904925)	1/6	0.19524	0.491408	0	0	5.43211	8.8735	HK2
positive regulation of endothelial cell development (GO:1901552)	1/6	0.19524	0.491408	0	0	5.43211	8.8735	CDH5
positive regulation of epithelial cell differentiation involved in kidney development (GO:2000698)	1/6	0.19524	0.491408	0	0	5.43211	8.8735	LIF
positive regulation of establishment of endothelial barrier (GO:1903142)	1/6	0.19524	0.491408	0	0	5.43211	8.8735	CDH5
positive regulation of fever generation (GO:0031622)	1/6	0.19524	0.491408	0	0	5.43211	8.8735	PTGS2
positive regulation of gap junction assembly (GO:1903598)	1/6	0.19524	0.491408	0	0	5.43211	8.8735	CAV1
positive regulation of hemoglobin biosynthetic process (GO:0046985)	1/6	0.19524	0.491408	0	0	5.43211	8.8735	KLF4
positive regulation of immune response to tumor cell (GO:0002839)	1/6	0.19524	0.491408	0	0	5.43211	8.8735	CD274
positive regulation of kidney development (GO:0090184)	1/6	0.19524	0.491408	0	0	5.43211	8.8735	SOX9
positive regulation of killing of cells of other organism (GO:0051712)	1/6	0.19524	0.491408	0	0	5.43211	8.8735	NOS2
positive regulation of microglial cell activation (GO:1903980)	1/6	0.19524	0.491408	0	0	5.43211	8.8735	CCL3
positive regulation of microglial cell migration (GO:1904141)	1/6	0.19524	0.491408	0	0	5.43211	8.8735	CCL3
positive regulation of natural killer cell mediated cytotoxicity directed against tumor cell target (GO:0002860)	1/6	0.19524	0.491408	0	0	5.43211	8.8735	PVR
positive regulation of natural killer cell mediated immune response to tumor cell (GO:0002857)	1/6	0.19524	0.491408	0	0	5.43211	8.8735	PVR
positive regulation of osteoblast proliferation (GO:0033690)	1/6	0.19524	0.491408	0	0	5.43211	8.8735	TMEM119
positive regulation of plasminogen activation (GO:0010756)	1/6	0.19524	0.491408	0	0	5.43211	8.8735	CLEC3B
positive regulation of receptor binding (GO:1900122)	1/6	0.19524	0.491408	0	0	5.43211	8.8735	MMP9
positive regulation of T-helper 2 cell differentiation (GO:0045630)	1/6	0.19524	0.491408	0	0	5.43211	8.8735	RARA
positive regulation of tau-protein kinase activity (GO:1902949)	1/6	0.19524	0.491408	0	0	5.43211	8.8735	NAB2
positive regulation of toll-like receptor 2 signaling pathway (GO:0034137)	1/6	0.19524	0.491408	0	0	5.43211	8.8735	F2RL1
positive regulation of tooth mineralization (GO:0070172)	1/6	0.19524	0.491408	0	0	5.43211	8.8735	ODAPH
presynaptic active zone organization (GO:1990709)	1/6	0.19524	0.491408	0	0	5.43211	8.8735	BSN
protein insertion into mitochondrial membrane involved in apoptotic signaling pathway (GO:0001844)	1/6	0.19524	0.491408	0	0	5.43211	8.8735	PMAIP1
regulation of cell-substrate adhesion (GO:0010810)	3/43	0.196022	0.491408	0	0	2.03909	3.32276	FZD7;PDPN;CORO2B
regulation of cytokine production involved in inflammatory response (GO:1900015)	3/43	0.196022	0.491408	0	0	2.03909	3.32276	IL6;NOS2;HIF1A
cellular response to glucose starvation (GO:0042149)	3/43	0.196022	0.491408	0	0	2.03909	3.32276	PMAIP1;SIK1;FOXO3
positive regulation of axonogenesis (GO:0050772)	3/43	0.196022	0.491408	0	0	2.03909	3.32276	SEMA7A;PLXND1;ROBO1
cilium-dependent cell motility (GO:0060285)	2/23	0.196269	0.491408	0	0	2.58822	4.21432	DNAH1;DNAH8
regulation of necroptotic process (GO:0060544)	2/23	0.196269	0.491408	0	0	2.58822	4.21432	ZBP1;RIPK3
DNA methylation (GO:0006306)	2/23	0.196269	0.491408	0	0	2.58822	4.21432	DNMT3L;FOS
glucose 6-phosphate metabolic process (GO:0051156)	2/23	0.196269	0.491408	0	0	2.58822	4.21432	HK2;HK1
response to copper ion (GO:0046688)	2/23	0.196269	0.491408	0	0	2.58822	4.21432	IL1A;LOXL2
hyaluronan metabolic process (GO:0030212)	2/23	0.196269	0.491408	0	0	2.58822	4.21432	CEMIP;HAS2
membrane protein ectodomain proteolysis (GO:0006509)	2/23	0.196269	0.491408	0	0	2.58822	4.21432	ADAM19;MYH9
negative regulation of intracellular protein transport (GO:0090317)	2/23	0.196269	0.491408	0	0	2.58822	4.21432	INSIG1;ADIPOQ
positive regulation of protein autophosphorylation (GO:0031954)	2/23	0.196269	0.491408	0	0	2.58822	4.21432	GREM1;VEGFA
regulation of interleukin-6 production (GO:0032675)	6/110	0.197511	0.494107	0	0	1.56997	2.54643	IL1A;IL6;NOS2;F2RL1;CD200;EREG
BMP signaling pathway (GO:0030509)	4/65	0.200004	0.499096	0	0	1.78338	2.87021	ACVRL1;GDF15;BMPR1B;RUNX2
regulation of cellular catabolic process (GO:0031329)	4/65	0.200004	0.499096	0	0	1.78338	2.87021	USP13;ACER2;DDIT3;DEPP1
mitotic G1 DNA damage checkpoint signaling (GO:0031571)	4/65	0.200004	0.499096	0	0	1.78338	2.87021	BTG2;CDKN1A;GADD45A;E2F1
cellular divalent inorganic cation homeostasis (GO:0072503)	6/111	0.20304	0.500504	0	0	1.55493	2.47911	CDH5;CCL8;CAV1;CCL3;STC1;HTR2A
regulation of Wnt signaling pathway (GO:0030111)	6/111	0.20304	0.500504	0	0	1.55493	2.47911	AMER2;FZD7;DACT3;TSKU;HIC1;DACT1
regulation of protein kinase B signaling (GO:0051896)	10/207	0.203359	0.500504	0	0	1.38251	2.20203	PDGFRB;CSF3;GDF15;DDIT3;OSM;CCL3;AREG;FERMT2;EREG;HBEGF
metal ion transport (GO:0030001)	5/88	0.203597	0.500504	0	0	1.63879	2.60832	CCL8;TRPC1;CAV1;CCL3;CACNA1C
hexose biosynthetic process (GO:0019319)	3/44	0.205225	0.500504	0	0	1.98925	3.15028	PGK1;GAPDH;PGM1
metal ion homeostasis (GO:0055065)	3/44	0.205225	0.500504	0	0	1.98925	3.15028	JPH2;CAV1;FAM20A
[truncated: 1,793 more rows]

## Sheet: Table 6 PDAC Ado sign. curation
geneid	gene	Human ortholog	Mouse ortholog	Pathway	Associated with PDAC survival p<0.05	pos or neg	signific. co-expressed with Adora2a or CD73 in PDAC
[truncated: 123 more rows]
